# Supplementary material for: Acetylation of TIR domains in the TLR4-Mal-MyD88 complex regulates immune responses in sepsis
Source: EMBO J. 2024 Sep 18;43(21):9. doi: 10.1038/s44318-024-00237-8 (PMC11535217; doi:10.1038/s44318-024-00237-8)
Supplement: Supplementary file 2 — Source data Fig. 1 [file 44318_2024_237_MOESM2_ESM.zip]

Archive with 92 entries (77 files):
- Figure 1/Figure 1A/
- Figure 1/Figure 1A/figure 1A.xlsx
- Figure 1/Figure 1B/
- Figure 1/Figure 1B/GAPDH.tif
- Figure 1/Figure 1B/TLR4-.tif
- Figure 1/Figure 1B/TLR4-acK(pan).tif
- Figure 1/Figure 1F/
- Figure 1/Figure 1F/acK732/
- Figure 1/Figure 1F/acK732/isotype.fcs
- Figure 1/Figure 1F/acK732/LPS(-).fcs
- Figure 1/Figure 1F/acK732/LPS.fcs
- Figure 1/Figure 1F/acK813/
- Figure 1/Figure 1F/acK813/isotype.fcs
- Figure 1/Figure 1F/acK813/LPS.fcs
- Figure 1/Figure 1F/acK813/-LPS.fcs
- Figure 1/Figure 1G/
- Figure 1/Figure 1G/acK732/
- Figure 1/Figure 1G/acK732/LPS-1.fcs
- Figure 1/Figure 1G/acK732/-LPS-1.fcs
- Figure 1/Figure 1G/acK732/LPS-2.fcs
- Figure 1/Figure 1G/acK732/-LPS-2.fcs
- Figure 1/Figure 1G/acK732/LPS-3.fcs
- Figure 1/Figure 1G/acK732/-LPS3.fcs
- Figure 1/Figure 1G/acK732/LPS-4.fcs
- Figure 1/Figure 1G/acK732/-LPS-4.fcs
- Figure 1/Figure 1G/acK813/
- Figure 1/Figure 1G/acK813/LPS-1.fcs
- Figure 1/Figure 1G/acK813/-LPS-1.fcs
- Figure 1/Figure 1G/acK813/LPS-2(1).fcs
- Figure 1/Figure 1G/acK813/-LPS-2(1).fcs
- Figure 1/Figure 1G/acK813/LPS-2.fcs
- Figure 1/Figure 1G/acK813/-LPS-2.fcs
- Figure 1/Figure 1G/acK813/LPS-3.fcs
- Figure 1/Figure 1G/acK813/-LPS-3.fcs
- Figure 1/Figure 1G/acK813/LPS-4.fcs
- Figure 1/Figure 1G/acK813/-LPS-4.fcs
- Figure 1/Figure 1I/
- Figure 1/Figure 1I/CBP.tif
- Figure 1/Figure 1I/DAPI.tif
- Figure 1/Figure 1I/lps.tif
- Figure 1/Figure 1I/-lps.tif
- Figure 1/Figure 1I/lps_ch00.tif
- Figure 1/Figure 1I/-lps_ch00.tif
- Figure 1/Figure 1I/lps_ch01.tif
- Figure 1/Figure 1I/-lps_ch01.tif
- Figure 1/Figure 1I/LPS+CBP.tif
- Figure 1/Figure 1I/LPS+DAPI.tif
- Figure 1/Figure 1I/MERGE.tif
- Figure 1/Figure 1I/merge+LPS.tif
- Figure 1/Figure 1J/
- Figure 1/Figure 1J/GAPDH.tif
- Figure 1/Figure 1J/HA-CBP.tif
- Figure 1/Figure 1J/Myc-TLR4-TIR input.tif
- Figure 1/Figure 1J/Myc-TLR4-TIR.tif
- Figure 1/Figure 1J/TLR4-acK(pan).tif
- Figure 1/Figure 1J/TLR4-acK732.tif
- Figure 1/Figure 1J/TLR4-acK813.tif
- Figure 1/Figure 1K/
- Figure 1/Figure 1K/Figure 1K.xlsx
- Figure 1/Figure 1L/
- Figure 1/Figure 1L/[╘¡╩╝]/
- Figure 1/Figure 1L/[╘¡╩╝]/FAN2-3.tif
- Figure 1/Figure 1L/CBP-1.tif
- Figure 1/Figure 1L/CD86-1.tif
- Figure 1/Figure 1L/GAPDH-1.tif
- Figure 1/Figure 1L/NFKB p65-1.tif
- Figure 1/Figure 1L/TLR4.tif
- Figure 1/Figure 1L/TLR4-acK pan.tif
- Figure 1/Figure 1M/
- Figure 1/Figure 1M/K730R+LPS.fcs
- Figure 1/Figure 1M/K730R-LPS.fcs
- Figure 1/Figure 1M/K810R+LPS.fcs
- Figure 1/Figure 1M/K810R-LPS.fcs
- Figure 1/Figure 1M/WT+LPS.fcs
- Figure 1/Figure 1M/WT-LPS.fcs
- Figure 1/Figure 1N/
- Figure 1/Figure 1N/K730R with LPS -1.fcs
- Figure 1/Figure 1N/K730R with LPS -2.fcs
- Figure 1/Figure 1N/K730R with LPS -3.fcs
- Figure 1/Figure 1N/K730R without LPS -1.fcs
- Figure 1/Figure 1N/K730R without LPS -2.fcs
- Figure 1/Figure 1N/K810R with LPS -1.fcs
- Figure 1/Figure 1N/K810R with LPS -2.fcs
- Figure 1/Figure 1N/K810R with LPS -3.fcs
- Figure 1/Figure 1N/K810R without LPS -1.fcs
- Figure 1/Figure 1N/K810R without LPS -2.fcs
- Figure 1/Figure 1N/WT with LPS-1.fcs
- Figure 1/Figure 1N/WT with LPS-2.fcs
- Figure 1/Figure 1N/WT with LPS-3.fcs
- Figure 1/Figure 1N/WT without LPS-1.fcs
- Figure 1/Figure 1N/WT without LPS-2.fcs
- Figure 1/Figure 1N/WT without LPS-3.fcs
