# Supplementary material for: Acetylation of TIR domains in the TLR4-Mal-MyD88 complex regulates immune responses in sepsis
Source: EMBO J. 2024 Sep 18;43(21):9. doi: 10.1038/s44318-024-00237-8 (PMC11535217; doi:10.1038/s44318-024-00237-8)
Supplement: Supplementary file 2 — Source data Fig. 1 [file 44318_2024_237_MOESM2_ESM.zip › Figure 1/Figure 1A/figure 1A.xlsx]

## Sheet: Sheet1
min	TLR4-ack			IKBα
0	0.18584	0.09764	0.127454	0.766869	0.653443	0.72993
5	0.155503	0.18763	0.21663	0.700453	0.63433	0.6323
10	0.209619	0.25744	0.24542	0.621243	0.60736	0.59453
15	0.300342	0.327663	0.35533	0.530329	0.55834	0.54263
30	0.474273	0.40364	0.42353	0.308528	0.34744	0.33884
60	0.231989	0.35384	0.32553	0.591393	0.56383	0.57833
