# Supplementary material for: Acetylation of TIR domains in the TLR4-Mal-MyD88 complex regulates immune responses in sepsis
Source: EMBO J. 2024 Sep 18;43(21):9. doi: 10.1038/s44318-024-00237-8 (PMC11535217; doi:10.1038/s44318-024-00237-8)
Supplement: Supplementary file 2 — Source data Fig. 1 [file 44318_2024_237_MOESM2_ESM.zip › Figure 1/Figure 1K/Figure 1K.xlsx]

## Sheet: Sheet1
Times(S)	15.625 nM	31.25 nM	62.5 nM	125 nM	250 nM	500 nM	1000 nM
0	-5.78389	-1.6871	-2.3792	-2.7409	-3.0334	-1.9237	-2.6715
0.1	-5.6644	-1.5141	-2.3302	-2.7524	-2.7941	-1.8934	-2.4548
0.2	-5.6413	-1.4899	-2.2888	-2.692	-2.758	-1.9156	-2.4966
0.3	-5.6797	-1.4603	-2.2585	-2.6758	-2.6849	-1.9359	-2.4712
0.4	-5.6437	-1.4601	-2.1858	-2.6833	-2.6755	-1.9164	-2.4391
0.5	-5.6164	-1.4562	-2.1603	-2.6827	-2.6678	-1.9533	-2.4063
0.6	-5.5756	-1.4435	-2.1732	-2.6773	-2.6798	-1.9467	-2.3761
0.7	-5.5469	-1.4409	-2.1696	-2.6771	-2.6753	-1.9173	-2.344
0.8	-5.5296	-1.4315	-2.1572	-2.6867	-2.6591	-1.9087	-2.3358
0.9	-5.4685	-1.4335	-2.1773	-2.6859	-2.6333	-1.8998	-2.3311
1	-5.3261	-1.4374	-2.185	-2.687	-2.6235	-1.9253	-2.3432
1.1	-5.0967	-1.4256	-2.1628	-2.6654	-2.6219	-1.9125	-2.344
1.2	-4.8915	-1.4092	-2.1481	-2.674	-2.6046	-1.9071	-2.3309
1.3	-4.7129	-1.4131	-2.1207	-2.6833	-2.5985	-1.9074	-2.3381
1.4	-4.5647	-1.4127	-2.0938	-2.6756	-2.6025	-1.904	-2.3379
1.5	-4.408	-1.4024	-2.0906	-2.6753	-2.5974	-1.8927	-2.3378
1.6	-4.2477	-1.4091	-2.0706	-2.6632	-2.5755	-1.8957	-2.3432
1.7	-4.3108	-1.4049	-2.0505	-2.6593	-2.5702	-1.8968	-2.3328
1.8	-4.3165	-1.3886	-2.0461	-2.6594	-2.5593	-1.8933	-2.3257
1.9	-4.3433	-1.3889	-2.0431	-2.6644	-2.541	-1.8878	-2.3129
2	-4.3903	-1.3905	-2.0478	-2.6725	-2.5194	-1.8879	-2.2998
2.1	-4.4361	-1.3859	-2.0316	-2.6578	-2.5251	-1.8867	-2.2882
2.2	-4.4238	-1.3741	-2.0268	-2.6458	-2.5312	-1.8737	-2.2854
2.3	-4.4148	-1.3763	-2.0236	-2.6386	-2.5386	-1.8595	-2.2873
2.4	-4.4404	-1.3856	-2.0289	-2.6325	-2.5393	-1.8399	-2.2819
2.5	-4.465	-1.3939	-2.0282	-2.6258	-2.529	-1.831	-2.2855
2.6	-4.4599	-1.3933	-2.0202	-2.6219	-2.5272	-1.8086	-2.2753
2.7	-4.4414	-1.3792	-2.0248	-2.6257	-2.5197	-1.7884	-2.2642
2.8	-4.4123	-1.3823	-2.005	-2.6062	-2.5092	-1.7845	-2.2576
2.9	-4.4028	-1.3629	-1.9893	-2.5898	-2.5107	-1.7809	-2.2615
3	-4.3679	-1.3487	-1.9927	-2.5906	-2.5085	-1.7749	-2.2691
3.1	-4.3359	-1.348	-1.9961	-2.5884	-2.506	-1.7608	-2.2612
3.2	-4.335	-1.3466	-2.0016	-2.5842	-2.4954	-1.7421	-2.2609
3.3	-4.3284	-1.3406	-2.008	-2.572	-2.4893	-1.7276	-2.2606
3.4	-4.3221	-1.3367	-2.0192	-2.5674	-2.4789	-1.7111	-2.2521
3.5	-4.3207	-1.3232	-2.0248	-2.5605	-2.4616	-1.6991	-2.2444
3.6	-4.3226	-1.315	-2.02	-2.547	-2.4464	-1.7023	-2.2452
3.7	-4.3172	-1.3043	-2.0189	-2.537	-2.4474	-1.7027	-2.2405
3.8	-4.3057	-1.2937	-2.0299	-2.533	-2.4433	-1.6993	-2.2345
3.9	-4.2938	-1.2905	-2.0405	-2.5253	-2.4378	-1.6943	-2.2394
4	-4.2792	-1.2885	-2.064	-2.5196	-2.4399	-1.6857	-2.2354
4.1	-4.2597	-1.2819	-2.0729	-2.5141	-2.4365	-1.6758	-2.2265
4.2	-4.2372	-1.2726	-2.0863	-2.5047	-2.4291	-1.6665	-2.2217
4.3	-4.2177	-1.2689	-2.0921	-2.4929	-2.4208	-1.6613	-2.2218
4.4	-4.21	-1.2612	-2.0968	-2.4812	-2.4209	-1.6507	-2.2192
4.5	-4.1908	-1.2473	-2.1065	-2.4724	-2.4219	-1.6398	-2.2117
4.6	-4.1615	-1.2401	-2.1131	-2.4685	-2.4171	-1.6376	-2.2078
4.7	-4.1463	-1.238	-2.117	-2.4633	-2.4125	-1.6323	-2.1958
4.8	-4.1385	-1.2381	-2.1268	-2.4614	-2.4149	-1.6294	-2.1896
4.9	-4.1258	-1.2376	-2.1362	-2.4599	-2.4167	-1.6223	-2.1837
5	-4.1168	-1.2323	-2.1458	-2.4547	-2.4071	-1.6232	-2.179
5.1	-4.1031	-1.2255	-2.1552	-2.4508	-2.4026	-1.6318	-2.1814
5.2	-4.0809	-1.2175	-2.16	-2.4483	-2.4061	-1.6293	-2.1818
5.3	-4.0572	-1.2103	-2.1706	-2.4551	-2.4094	-1.6273	-2.1838
5.4	-4.0351	-1.2097	-2.1798	-2.4627	-2.4114	-1.6344	-2.1914
5.5	-4.0253	-1.2124	-2.1857	-2.4682	-2.4175	-1.637	-2.1961
5.6	-4.0253	-1.2128	-2.2005	-2.475	-2.4241	-1.6355	-2.2007
5.7	-4.023	-1.2142	-2.2178	-2.4821	-2.4257	-1.6391	-2.2017
5.8	-4.0206	-1.2162	-2.2364	-2.4855	-2.4314	-1.6315	-2.1928
5.9	-4.0208	-1.217	-2.2525	-2.4868	-2.4257	-1.6245	-2.1936
6	-4.0302	-1.214	-2.2535	-2.4807	-2.4201	-1.6239	-2.1971
6.1	-4.035	-1.207	-2.262	-2.4788	-2.4261	-1.6219	-2.194
6.2	-4.0253	-1.2078	-2.2698	-2.4735	-2.4332	-1.6149	-2.1902
6.3	-4.0167	-1.207	-2.2727	-2.4684	-2.4325	-1.6093	-2.1916
6.4	-4.0136	-1.2016	-2.2721	-2.4607	-2.4284	-1.6115	-2.1958
6.5	-4.0093	-1.1919	-2.2798	-2.4559	-2.4293	-1.6169	-2.2022
6.6	-4.0051	-1.1916	-2.2968	-2.4624	-2.437	-1.6113	-2.201
6.7	-4.0046	-1.197	-2.3108	-2.471	-2.4349	-1.6042	-2.1969
6.8	-4.0096	-1.2029	-2.3117	-2.4748	-2.433	-1.6012	-2.194
6.9	-4.016	-1.2015	-2.3134	-2.471	-2.4372	-1.6056	-2.1953
7	-4.0141	-1.1978	-2.3217	-2.4659	-2.4395	-1.6128	-2.1991
7.1	-4.0063	-1.1971	-2.3322	-2.4675	-2.4417	-1.6106	-2.1969
7.2	-4.0037	-1.1991	-2.3274	-2.4621	-2.4411	-1.6095	-2.1976
7.3	-4.0059	-1.2028	-2.3262	-2.4517	-2.4386	-1.6092	-2.2005
7.4	-4.0085	-1.1963	-2.3256	-2.4469	-2.4449	-1.6109	-2.2039
7.5	-4.0063	-1.1897	-2.3312	-2.448	-2.4518	-1.6167	-2.2082
7.6	-3.9981	-1.1936	-2.334	-2.4447	-2.4566	-1.619	-2.2116
7.7	-3.9914	-1.1988	-2.345	-2.4423	-2.4586	-1.622	-2.2122
7.8	-3.9901	-1.2045	-2.3433	-2.4435	-2.4595	-1.6305	-2.2134
7.9	-3.9884	-1.2068	-2.3366	-2.4421	-2.4651	-1.6281	-2.2118
8	-3.9861	-1.2089	-2.3343	-2.4437	-2.4674	-1.6263	-2.2116
8.1	-3.9871	-1.2149	-2.3334	-2.4471	-2.4695	-1.6289	-2.215
8.2	-3.9984	-1.2203	-2.3336	-2.4471	-2.4762	-1.6367	-2.2176
8.3	-4.0048	-1.2254	-2.3329	-2.4435	-2.4857	-1.6367	-2.2176
8.4	-4.0093	-1.2319	-2.3321	-2.4426	-2.4946	-1.6351	-2.2205
8.5	-4.0144	-1.2391	-2.3335	-2.4407	-2.5028	-1.6313	-2.2227
8.6	-4.0259	-1.2439	-2.3337	-2.4398	-2.5083	-1.6321	-2.228
8.7	-4.0337	-1.2465	-2.3311	-2.4506	-2.5117	-1.632	-2.2349
8.8	-4.046	-1.2474	-2.3303	-2.4581	-2.513	-1.6292	-2.2411
8.9	-4.0534	-1.2477	-2.3346	-2.463	-2.5146	-1.6289	-2.2454
9	-4.061	-1.2462	-2.3405	-2.469	-2.518	-1.6314	-2.2476
9.1	-4.0645	-1.2526	-2.3451	-2.4737	-2.5222	-1.6363	-2.2457
9.2	-4.0696	-1.2591	-2.3471	-2.4767	-2.521	-1.6431	-2.2384
9.3	-4.0731	-1.262	-2.3442	-2.4776	-2.5202	-1.6411	-2.2303
9.4	-4.0772	-1.2636	-2.3457	-2.4735	-2.5216	-1.6417	-2.2311
9.5	-4.0828	-1.2643	-2.3459	-2.4663	-2.5243	-1.649	-2.2406
9.6	-4.0871	-1.2658	-2.3405	-2.4634	-2.53	-1.6585	-2.2441
9.7	-4.0875	-1.2682	-2.3452	-2.4661	-2.5379	-1.6601	-2.2417
9.8	-4.0866	-1.2756	-2.3502	-2.4652	-2.5434	-1.6624	-2.2417
9.9	-4.0899	-1.2815	-2.35	-2.4604	-2.5464	-1.6668	-2.2474
10	-4.0952	-1.2876	-2.3517	-2.4539	-2.5478	-1.6644	-2.2494
10.1	-4.1011	-1.2886	-2.3537	-2.4516	-2.5441	-1.6508	-2.2472
10.2	-4.1046	-1.2917	-2.3538	-2.4463	-2.5379	-1.6453	-2.2563
10.3	-4.1102	-1.3001	-2.3498	-2.4331	-2.5373	-1.6465	-2.2592
10.4	-4.1128	-1.3023	-2.3523	-2.4261	-2.5369	-1.6456	-2.257
10.5	-4.1041	-1.3021	-2.3552	-2.4209	-2.5361	-1.6382	-2.2494
10.6	-4.1083	-1.3002	-2.3531	-2.4195	-2.5327	-1.6356	-2.2431
10.7	-4.1091	-1.2973	-2.348	-2.4188	-2.5311	-1.6402	-2.2483
10.8	-4.102	-1.2963	-2.3481	-2.4209	-2.5365	-1.6408	-2.2529
10.9	-4.099	-1.3027	-2.3525	-2.4279	-2.5475	-1.6464	-2.2591
11	-4.1019	-1.3123	-2.3556	-2.4337	-2.558	-1.6561	-2.2605
11.1	-4.1069	-1.3215	-2.3642	-2.4425	-2.559	-1.664	-2.2593
11.2	-4.1136	-1.3352	-2.3688	-2.4428	-2.5584	-1.6644	-2.2602
11.3	-4.1231	-1.3364	-2.3673	-2.4388	-2.5545	-1.6684	-2.2554
11.4	-4.1262	-1.3297	-2.3655	-2.438	-2.5517	-1.6722	-2.2469
11.5	-4.1247	-1.3243	-2.3623	-2.429	-2.5538	-1.6687	-2.2347
11.6	-4.1238	-1.3179	-2.3586	-2.4221	-2.5442	-1.6748	-2.2335
11.7	-4.1202	-1.3144	-2.345	-2.4138	-2.5412	-1.6796	-2.2292
11.8	-4.1171	-1.3031	-2.3401	-2.4153	-2.5408	-1.6758	-2.2178
11.9	-4.1114	-1.303	-2.3351	-2.4145	-2.5355	-1.6761	-2.2178
12	-4.1158	-1.3031	-2.3287	-2.4083	-2.5331	-1.6775	-2.2179
12.1	-4.1144	-1.2949	-2.3285	-2.4102	-2.5283	-1.6678	-2.2038
12.2	-4.1029	-1.294	-2.3299	-2.4103	-2.5158	-1.6691	-2.1972
12.3	-4.0946	-1.2983	-2.3217	-2.4044	-2.51	-1.6755	-2.1927
12.4	-4.0912	-1.2925	-2.3232	-2.4071	-2.5008	-1.6798	-2.1856
12.5	-4.08	-1.2941	-2.3179	-2.4055	-2.4884	-1.6857	-2.1864
12.6	-4.0751	-1.2977	-2.3059	-2.3914	-2.4879	-1.6906	-2.1921
12.7	-4.0681	-1.292	-2.3054	-2.3919	-2.4913	-1.6953	-2.2025
12.8	-4.0532	-1.2908	-2.3135	-2.4016	-2.4989	-1.6898	-2.2021
12.9	-4.0517	-1.297	-2.3174	-2.4115	-2.4936	-1.6642	-2.1825
13	-4.0556	-1.3104	-2.3117	-2.4087	-2.4723	-1.6181	-2.1441
13.1	-4.0643	-1.3138	-2.2955	-2.3882	-2.4316	-1.5506	-2.0816
13.2	-4.0658	-1.3016	-2.2556	-2.3459	-2.3658	-1.48	-2.0166
13.3	-4.0477	-1.2673	-2.1847	-2.2768	-2.3038	-1.4213	-1.9582
13.4	-4.0088	-1.2064	-2.1206	-2.2152	-2.2471	-1.3572	-1.9009
13.5	-3.9457	-1.1505	-2.0655	-2.1586	-2.1863	-1.2922	-1.8453
13.6	-3.8777	-1.0994	-2.0132	-2.0996	-2.1247	-1.2306	-1.7916
13.7	-3.8194	-1.0451	-1.9578	-2.0388	-2.0646	-1.1574	-1.7237
13.8	-3.7593	-0.994002	-1.8975	-1.9766	-1.99	-1.0798	-1.6528
13.9	-3.6945	-0.945302	-1.8258	-1.9045	-1.915	-1.0205	-1.5951
14	-3.6284	-0.887001	-1.7525	-1.8301	-1.8554	-0.9743	-1.551
14.1	-3.5537	-0.824301	-1.6989	-1.7698	-1.8076	-0.9081	-1.493
14.2	-3.4942	-0.768802	-1.6561	-1.7212	-1.7501	-0.8263	-1.4167
14.3	-3.4436	-0.720202	-1.5956	-1.6584	-1.6731	-0.7526	-1.3501
14.4	-3.3894	-0.661702	-1.5181	-1.5784	-1.6032	-0.6935	-1.2988
14.5	-3.3202	-0.586501	-1.4534	-1.5071	-1.543	-0.6385	-1.2425
14.6	-3.2298	-0.517301	-1.4024	-1.4489	-1.4834	-0.5741	-1.1742
14.7	-3.1359	-0.461902	-1.3442	-1.3893	-1.4179	-0.5068	-1.1136
14.8	-3.0546	-0.410602	-1.2724	-1.3172	-1.353	-0.447	-1.0592
14.9	-2.9587	-0.348803	-1.2065	-1.247	-1.2939	-0.4028	-1.0117
15	-2.8399	-0.289401	-1.1515	-1.1905	-1.2449	-0.3738	-0.9814
15.1	-2.7118	-0.235201	-1.1206	-1.1575	-1.2003	-0.3594	-0.9676
15.2	-2.5913	-0.190702	-1.089	-1.1281	-1.1755	-0.3317	-0.9407
15.3	-2.4866	-0.159801	-1.073	-1.1137	-1.1465	-0.323	-0.9276
15.4	-2.3867	-0.142501	-1.0517	-1.0913	-1.1447	-0.3107	-0.9244
15.5	-2.2974	-0.116	-1.0513	-1.081	-1.1359	-0.3001	-0.9235
15.6	-2.1918	-0.1197	-1.0511	-1.0709	-1.1258	-0.2884	-0.9176
15.7	-2.1151	-0.119	-1.0426	-1.0621	-1.1219	-0.2872	-0.9177
15.8	-2.0366	-0.1169	-1.0396	-1.0573	-1.1178	-0.2934	-0.9232
15.9	-1.9467	-0.1187	-1.0479	-1.0604	-1.1252	-0.2757	-0.9016
16	-1.8499	-0.1377	-1.0639	-1.0585	-1.0984	-0.2496	-0.8848
16.1	-1.7579	-0.162	-1.0424	-1.0333	-1.0709	-0.26	-0.8943
16.2	-1.6723	-0.150001	-1.0222	-1.0103	-1.0662	-0.2489	-0.8814
16.3	-1.5553	-0.1431	-1.0319	-1.0038	-1.0533	-0.2282	-0.8642
16.4	-1.4363	-0.1492	-1.0213	-0.9818	-1.0328	-0.2293	-0.8615
16.5	-1.3468	-0.1489	-0.9952	-0.9507	-1.0338	-0.2227	-0.8592
16.6	-1.2488	-0.1351	-0.9874	-0.9349	-1.0372	-0.2146	-0.8479
16.7	-1.1429	-0.1456	-0.98	-0.9241	-1.0462	-0.2159	-0.8634
16.8	-1.067	-0.1446	-0.9682	-0.9057	-1.0565	-0.2186	-0.8702
16.9	-0.9985	-0.1275	-0.9696	-0.9004	-1.0724	-0.2328	-0.8924
17	-0.9308	-0.1159	-0.9738	-0.9088	-1.0709	-0.2334	-0.8689
17.1	-0.8756	-0.111	-1.0022	-0.9247	-1.0379	-0.2631	-0.8629
17.2	-0.9163	-0.127599	-0.9714	-0.9127	-1.042	-0.2976	-0.8828
17.3	-0.961	-0.130801	-0.9515	-0.8778	-1.0609	-0.3123	-0.9136
17.4	-0.9357	-0.141201	-0.9816	-0.8937	-1.0783	-0.2965	-0.928
17.5	-0.9099	-0.154	-0.995	-0.9063	-1.0598	-0.2918	-0.9474
17.6	-0.8842	-0.156001	-0.989	-0.915	-1.0536	-0.2973	-0.9686
17.7	-0.856001	-0.133002	-1.0125	-0.952701	-1.0657	-0.2951	-0.975
17.8	-0.800801	-0.122902	-1.0304	-1.0007	-1.0645	-0.3007	-0.9869
17.9	-0.749801	-0.119502	-1.0208	-1.0367	-1.0534	-0.3159	-1.0037
18	-0.702101	-0.112901	-1.0086	-1.0749	-1.0444	-0.3133	-1.0144
18.1	-0.6511	-0.0999011	-1.0062	-1.1087	-1.0515	-0.2981	-1.0294
18.2	-0.617801	-0.0791022	-1.0055	-1.1486	-1.0442	-0.3012	-1.0548
18.3	-0.608601	-0.0663021	-1.0123	-1.1854	-1.029	-0.3056	-1.0766
18.4	-0.574301	-0.0663022	-1.0089	-1.2204	-1.0194	-0.3109	-1.1143
18.5	-0.541901	-0.068501	-0.9954	-1.248	-1.0323	-0.3057	-1.1401
18.6	-0.5275	-0.0548012	-1.0015	-1.2583	-1.0477	-0.3115	-1.1532
18.7	-0.504401	-0.0404021	-1.006	-1.2447	-1.0758	-0.3488	-1.1765
18.8	-0.482001	-0.037202	-1.0141	-1.2323	-1.1239	-0.3682	-1.1408
18.9	-0.465001	-0.0457016	-1.0498	-1.1885	-1.1351	-0.3762	-1.1366
19	-0.460501	-0.0701004	-1.0542	-1.1634	-1.1513	-0.3563	-1.1236
19.1	-0.4858	-0.0811006	-1.0435	-1.1408	-1.1314	-0.365	-1.1323
19.2	-0.498601	-0.0771008	-1.0327	-1.1022	-1.1175	-0.3493	-1.1268
19.3	-0.5171	-0.0548009	-1.0554	-1.0785	-1.1066	-0.3612	-1.1458
19.4	-0.5398	-0.0709004	-1.0579	-1.0442	-1.1145	-0.364	-1.1609
19.5	-0.5468	-0.0534006	-1.069	-1.0188	-1.1415	-0.3692	-1.1338
19.6	-0.5364	-0.0651	-1.0736	-0.9967	-1.1505	-0.3399	-1.1584
19.7	-0.5415	-0.0797998	-1.0798	-0.9674	-1.1473	-0.361	-1.1959
19.8	-0.5563	-0.0710004	-1.0943	-0.9817	-1.1526	-0.3555	-1.2041
19.9	-0.566	-0.0809002	-1.1022	-0.9648	-1.1213	-0.3319	-1.1947
20	-0.605	-0.0625003	-1.1147	-0.9555	-1.0703	-0.3236	-1.1776
20.1	-0.6484	-0.020101	-1.1144	-0.9483	-1.0149	-0.325	-1.1444
20.2	-0.668801	0.029097	-1.0962	-0.944402	-0.955104	-0.3321	-1.0944
20.3	-0.662201	0.0474964	-1.0907	-0.938302	-0.906402	-0.3446	-1.0432
20.4	-0.640602	0.0511959	-1.0928	-0.9339	-0.928402	-0.3666	-1.0064
20.5	-0.596602	0.0433978	-1.0679	-0.9644	-1.026	-0.3868	-0.9816
20.6	-0.541	0.024698	-1.0396	-1.0028	-1.1438	-0.4244	-0.9844
20.7	-0.503302	0.00639651	-1.0322	-1.0512	-1.2688	-0.4658	-1.0176
20.8	-0.442302	-0.0278027	-1.0597	-1.1238	-1.3618	-0.4863	-1.0503
20.9	-0.383501	-0.0743016	-1.0788	-1.1717	-1.3978	-0.4844	-1.0537
21	-0.363501	-0.106901	-1.07	-1.1715	-1.3756	-0.4757	-1.0439
21.1	-0.3696	-0.100001	-1.0522	-1.1419	-1.3151	-0.4776	-1.0504
21.2	-0.382901	-0.0706028	-1.0268	-1.107	-1.2014	-0.4885	-1.0792
21.3	-0.381001	-0.056303	-1.0228	-1.0747	-1.1756	-0.5305	-1.0837
21.4	-0.369201	-0.0523029	-1.0247	-1.0762	-1.2247	-0.5359	-1.0733
21.5	-0.360402	-0.0556013	-1.0144	-1.0954	-1.2511	-0.5874	-1.0511
21.6	-0.3658	-0.0391011	-1.0053	-1.0586	-1.2668	-0.6019	-1.1006
21.7	-0.359601	-0.0272014	-1.0299	-1.0532	-1.2634	-0.6273	-1.0958
21.8	-0.334501	-0.0575989	-1.0216	-1.0972	-1.2665	-0.6851	-1.1259
21.9	-0.335999	-0.0404986	-1.0292	-1.0793	-1.2775	-0.6721	-1.1228
22	-0.348199	-0.0140998	-1.0263	-1.1139	-1.246	-0.6704	-1.1675
22.1	-0.3397	-0.0153992	-0.9869	-1.1127	-1.2471	-0.6651	-1.1287
22.2	-0.357199	0.0416985	-0.972401	-1.1605	-1.2646	-0.6752	-1.0831
22.3	-0.310101	0.0310987	-0.968201	-1.1006	-1.3045	-0.6861	-1.0715
22.4	-0.290901	0.0258981	-0.9731	-1.0597	-1.3553	-0.6891	-1.0656
22.5	-0.309801	0.0968992	-0.9843	-1.0449	-1.3567	-0.7125	-1.0703
22.6	-0.3381	0.151199	-0.987	-1.016	-1.355	-0.7443	-1.1016
22.7	-0.351101	0.179698	-0.987801	-1.022	-1.3672	-0.7278	-1.1407
22.8	-0.344401	0.138199	-1.0022	-1.0801	-1.3534	-0.6889	-1.192
22.9	-0.332701	0.0321	-1.0018	-1.1529	-1.3316	-0.6361	-1.2578
23	-0.319	-0.0730002	-0.9909	-1.2118	-1.2983	-0.5814	-1.3025
23.1	-0.2832	-0.2059	-0.9417	-1.2574	-1.2468	-0.5274	-1.3064
23.2	-0.2372	-0.355201	-0.873301	-1.3027	-1.2058	-0.5007	-1.2837
23.3	-0.167901	-0.473201	-0.815601	-1.3259	-1.2067	-0.5051	-1.2631
23.4	-0.0775007	-0.555701	-0.7913	-1.3392	-1.2141	-0.5031	-1.1499
23.5	-0.000800538	-0.5868	-0.8134	-1.3313	-1.1957	-0.5133	-1.1088
23.6	0.0466	-0.595499	-0.844	-1.2635	-1.183	-0.5143	-1.0699
23.7	0.0223005	-0.503499	-0.856599	-1.1679	-1.1577	-0.4927	-1.0166
23.8	-0.000399381	-0.422098	-0.862699	-1.1066	-1.1034	-0.4805	-0.9873
23.9	-0.0182992	-0.378298	-0.857	-1.0167	-1.0531	-0.4342	-0.9232
24	-0.0488992	-0.337599	-0.8555	-0.9474	-1.0058	-0.3855	-0.8715
24.1	-0.0734	-0.339599	-0.8352	-0.854	-0.959299	-0.3611	-0.8444
24.2	-0.0948988	-0.332598	-0.814599	-0.772199	-0.928898	-0.3514	-0.819
24.3	-0.0820991	-0.307798	-0.810199	-0.728799	-0.884599	-0.3347	-0.7999
24.4	-0.0711992	-0.308298	-0.7902	-0.673	-0.817399	-0.3282	-0.7891
24.5	-0.0698988	-0.307399	-0.759	-0.6104	-0.774999	-0.3697	-0.813
24.6	-0.067	-0.273799	-0.7381	-0.6078	-0.782799	-0.3972	-0.807
24.7	-0.0502993	-0.252899	-0.730099	-0.622299	-0.794999	-0.425	-0.7867
24.8	-0.0427993	-0.236198	-0.709499	-0.607799	-0.7574	-0.449	-0.7832
24.9	-0.0542991	-0.208899	-0.6757	-0.6028	-0.749199	-0.4998	-0.7937
25	-0.0774993	-0.1713	-0.6516	-0.5932	-0.752299	-0.4926	-0.7653
25.1	-0.0812	-0.151599	-0.6488	-0.6105	-0.7326	-0.5268	-0.7751
25.2	-0.0813995	-0.155899	-0.6266	-0.5829	-0.710699	-0.5184	-0.7392
25.3	-0.0839995	-0.1288	-0.6133	-0.5677	-0.6831	-0.5402	-0.7425
25.4	-0.0648001	-0.140799	-0.5825	-0.5188	-0.675599	-0.5757	-0.7544
25.5	-0.0705996	-0.1063	-0.5857	-0.5214	-0.6691	-0.654	-0.7842
25.6	-0.0649	-0.128199	-0.5924	-0.5245	-0.684599	-0.736	-0.8209
25.7	-0.0750995	-0.130999	-0.617099	-0.560799	-0.734598	-0.8047	-0.8181
25.8	-0.0868996	-0.153798	-0.634299	-0.591699	-0.778299	-0.8708	-0.8091
25.9	-0.115399	-0.195898	-0.6387	-0.589	-0.790299	-0.8947	-0.762
26	-0.148099	-0.193399	-0.6527	-0.5562	-0.785899	-0.9316	-0.7075
26.1	-0.1229	-0.146199	-0.6441	-0.52	-0.781599	-0.9084	-0.6717
26.2	-0.0692993	-0.103499	-0.681599	-0.509799	-0.727498	-0.8215	-0.6353
26.3	-0.0380994	-0.087598	-0.693999	-0.489799	-0.654599	-0.7164	-0.5849
26.4	-0.019899	-0.074198	-0.6199	-0.4713	-0.586999	-0.5913	-0.5389
26.5	-0.013399	-0.0417991	-0.5211	-0.4528	-0.529099	-0.4599	-0.4696
26.6	-0.00560002	-0.0265991	-0.4252	-0.4186	-0.435299	-0.3288	-0.3925
26.7	0.00700093	-0.046698	-0.307099	-0.384299	-0.333098	-0.2313	-0.3162
26.8	0.034201	-0.0478984	-0.182199	-0.352699	-0.264199	-0.1457	-0.2495
26.9	0.0745008	-0.0462984	-0.0703	-0.312	-0.184299	-0.0564	-0.1909
27	0.111201	-0.0314991	0.0272	-0.2817	-0.0963992	-0.03	-0.1444
27.1	0.1399	-0.013199	0.1136	-0.253	-0.0313993	-0.0851	-0.1173
27.2	0.150601	-0.00389835	0.151401	-0.218799	-0.0292981	-0.1258	-0.1346
27.3	0.160201	0.00740148	0.106901	-0.194699	-0.0941989	-0.1598	-0.132
27.4	0.177101	0.0279019	0.069	-0.161	-0.121999	-0.1681	-0.1428
27.5	0.185401	0.0345011	0.0331	-0.1265	-0.139599	-0.1826	-0.1628
27.6	0.198	0.047701	-0.0299	-0.1408	-0.177299	-0.157	-0.1452
27.7	0.207901	0.0191025	-0.043599	-0.147499	-0.151599	-0.1461	-0.1155
27.8	0.161901	-0.043598	-0.0322997	-0.1309	-0.1494	-0.1379	-0.1077
27.9	0.138001	-0.0392995	-0.0329	-0.1305	-0.1502	-0.1337	-0.1016
28	0.141	-0.0320996	-0.0452	-0.1193	-0.1437	-0.1227	-0.0934
28.1	0.1282	-0.0378996	-0.0327	-0.0983	-0.1441	-0.1112	-0.0957
28.2	0.1185	-0.0511993	-0.0310998	-0.0920998	-0.150999	-0.1059	-0.0703
28.3	0.1221	-0.0633996	-0.0314997	-0.0978997	-0.1382	-0.1016	-0.0698
28.4	0.1248	-0.0778994	-0.032	-0.0804	-0.1367	-0.0972	-0.0788
28.5	0.1247	-0.0610999	-0.04	-0.0679	-0.1329	-0.0868	-0.0831
28.6	0.115	-0.0634997	-0.0355	-0.0653	-0.1273	-0.074	-0.0785
28.7	0.0972003	-0.0623996	-0.0390998	-0.0752998	-0.1157	-0.0773	-0.0862
28.8	0.0904002	-0.0691996	-0.0395999	-0.0692999	-0.1258	-0.067	-0.0778
28.9	0.0832002	-0.0557998	-0.0499	-0.0725	-0.1208	-0.049	-0.0622
29	0.0793001	-0.0500998	-0.0536	-0.0542	-0.1194	-0.0268	-0.0529
29.1	0.071	-0.0442999	-0.0532	-0.0536	-0.1204	-0.0143	-0.0531
29.2	0.0661001	-0.0320001	-0.0505001	-0.0438001	-0.1187	0.0108	-0.0402
29.3	0.0622999	-0.0283002	-0.0455999	-0.0401999	-0.1017	0.0317	-0.0278
29.4	0.0624999	-0.0348998	-0.0348	-0.0199	-0.0905001	0.0438	-0.0155
29.5	0.0511001	-0.0216002	-0.0271	0.000700003	-0.0828001	0.0537	-0.0021
29.6	0.0587	-0.0157001	-0.0251	0.0121	-0.0722001	0.0669	0.0154
29.7	0.0697999	-0.0116001	-0.0229001	0.0214999	-0.0620003	0.0651	0.018
29.8	0.0774999	-0.00690016	-0.0144001	0.0315999	-0.0635999	0.05	0.0237
29.9	0.0885999	0.000899721	-0.0101	0.0293	-0.0556	0.0514	0.0168
30	0.0993999	0.00610007	-0.0048	0.0343	-0.0505	0.0382	0.0073
30.1	0.0896	0.0209	-0.001	0.0399	-0.0527999	0.0271	0.0048
30.2	0.0818	0.027	-0.000999917	0.0412001	-0.0529999	0.021	-0.001
30.3	0.0748	0.0248002	-0.00379994	0.0424001	-0.0537	0.0261	-0.0087
30.4	0.0669001	0.0233001	-0.0039	0.043	-0.0535	0.0195	-0.0139
30.5	0.0643001	0.0226	-0.0041	0.0413	-0.0578	0.0092	-0.0202
30.6	0.0639	0.0199	-0.0114	0.0311	-0.062	0.0117	-0.0201
30.7	0.0618	0.0144001	-0.0125	0.0243	-0.0652001	0.0115	-0.0268
30.8	0.0559	0.0123	-0.0158	0.0208	-0.0691	-0.0011	-0.0422
30.9	0.0521	0.0147999	-0.0188	0.0118	-0.0728999	-0.0093	-0.0498
31	0.049	0.0125	-0.024	0.002	-0.0778999	-0.0037	-0.0454
31.1	0.0444	0.00700011	-0.0281	-0.0011	-0.0720001	-0.0015	-0.0468
31.2	0.0353001	0.00510011	-0.0243001	0.00129988	-0.0640002	-0.006	-0.049
31.3	0.0263001	0.00939977	-0.0211001	0.00179991	-0.0634	-0.0071	-0.0468
31.4	0.0212999	0.0145998	-0.0236	-0.000400001	-0.0607001	-0.0033	-0.0384
31.5	0.0126999	0.0184	-0.0226	0.0001	-0.0528002	-0.00619999	-0.0367
31.6	0.0106	0.0231999	-0.0174	0.0039	-0.0504	-0.01	-0.0378
31.7	0.0143999	0.0245997	-0.0149	0.0023	-0.0481	-0.0116	-0.0363
31.8	0.0191998	0.0144999	-0.019	-0.00620001	-0.0432001	-0.0137001	-0.0329001
31.9	0.0197	0.00419999	-0.023	-0.008	-0.0366003	-0.0122	-0.0246
32	0.0144	0.00229984	-0.0209003	-0.00290026	-0.0326002	-0.0129	-0.0245
32.1	0.0085	0.00609974	-0.0166	-0.0042	-0.0289	-0.014	-0.0263
32.2	0.00529974	0.00509976	-0.0153	-0.007	-0.0218001	-0.0098	-0.0186
32.3	0.0023	-0.0009	-0.0155	-0.0106	-0.0142	-0.0039	-0.0103
32.4	-0.0014	0.00209987	-0.0151	-0.0111	-0.00610031	6.55e-11	-0.004
32.5	-0.00300013	0.00529987	-0.00930031	-0.0053003	0.000399691	0	-0.0003
32.6	-0.0038	0.0075997	-0.0022	0.0004	0.0057	-0.0029	0.0035
32.7	0.0014997	0.00659969	0	0	0.00769986	-0.0057	0.0081
32.8	6.55e-11	0	-0.0021	-0.0045	0.0131	-0.0119	0.0143
32.9	0	-0.00630014	-0.0027	-0.0039	0.0138998	-0.0144	0.0236
33	-0.00390014	-0.00650024	-0.00670019	-0.00460019	0.0142997	-0.0146	0.0295
33.1	-0.0079	-0.00500019	-0.0027	-0.0057	0.015	-0.0167	0.0315
33.2	-0.0109002	0.00719974	0.0005	-0.002	0.0111999	-0.0181	0.0335
33.3	-0.012	0.0171	-0.000200002	-0.0042	0.0108	-0.0164	0.0397
33.4	-0.0164	0.0199999	-0.000199999	-0.0094	0.0199997	-0.0158	0.0439
33.5	-0.0220001	0.0210999	-0.000900303	-0.0084003	0.0246998	-0.022	0.04
33.6	-0.023	0.0263997	-0.0035	-0.0112	0.0183	-0.0314	0.0339
33.7	-0.0192003	0.0375998	-0.0109	-0.0153	0.0159001	-0.0294	0.042
33.8	-0.0183	0.0411	-0.0243	-0.0271	0.0236	-0.015	0.0616
33.9	-0.026	0.0362001	-0.027	-0.0267	0.0420994	-0.0171	0.0645
34	-0.0332999	0.0409997	-0.0266006	-0.0229006	0.0480999	-0.0161	0.062
34.1	-0.0281	0.0529994	-0.0389	-0.0318	0.0508	-0.0063	0.0642
34.2	-0.0174006	0.0502999	-0.0484	-0.035	0.0512997	0.0001	0.0683
34.3	-0.0134	0.0404	-0.057	-0.0295	0.0504	-0.0141	0.0613
34.4	-0.0098	0.0361997	-0.0652	-0.0232	0.0494002	-0.006	0.0643
34.5	-0.0063003	0.0350998	-0.0807998	-0.0308998	0.0574998	-0.0063	0.0667
34.6	-0.0069	0.0267002	-0.0863	-0.0333	0.0647	-0.0094	0.0655
34.7	-0.0113998	0.0283998	-0.0989	-0.0398	0.0672001	-0.0093	0.068
34.8	-0.0048	0.0166	-0.1053	-0.0485	0.0687	-0.0238	0.0662
34.9	-0.0036	0.0194001	-0.1122	-0.0545	0.0646001	-0.0152	0.0758
35	-0.00659994	0.0205999	-0.1238	-0.0665999	0.0699998	-0.0212	0.0705
35.1	-0.0087	0.00720013	-0.1301	-0.0639	0.0686	-0.0389	0.0748
35.2	-0.00879987	0.00239981	-0.1429	-0.0697	0.0748	-0.039	0.0757
35.3	-0.0113	-0.0026	-0.1463	-0.0713	0.0798	-0.028	0.0967
35.4	-0.021	-0.0071	-0.156	-0.0781	0.0914994	-0.0216	0.1093
35.5	-0.0274	0.00129996	-0.153701	-0.0766006	0.0959999	-0.0217	0.1149
35.6	-0.0314	0.0164994	-0.1701	-0.0853	0.089	-0.0238	0.111
35.7	-0.0076006	0.0167999	-0.1847	-0.0952	0.0822002	-0.0123	0.134
35.8	-0.0155	0.0152	-0.2031	-0.1118	0.0949	-0.0139	0.1446
35.9	-0.0237	0.00120021	-0.2121	-0.1072	0.0927998	-0.0326	0.1528
36	-0.0322998	0.00759956	-0.2209	-0.0999002	0.0905999	-0.046	0.1445
36.1	-0.0313	0.0139998	-0.2483	-0.0911	0.0789	-0.046	0.1341
36.2	-0.0402002	-0.00230015	-0.2792	-0.1072	0.0577002	-0.0402	0.1341
36.3	-0.0435	-0.0206	-0.3249	-0.1339	0.0577002	-0.0284	0.1445
36.4	-0.0368	-0.0267003	-0.3635	-0.1399	0.0789	-0.0284	0.1457
36.5	-0.0140998	-0.0267003	-0.3938	-0.1339	0.0808981	-0.00619999	0.1506
36.6	0.0058	-0.0267003	-0.3986	-0.1072	0.1262	-0.0011	0.1506
36.7	0.0195998	-0.0267003	-0.3938	-0.0913	0.1266	0.00209999	0.1506
36.8	0.0851	-0.0206	-0.3938	-0.0879	0.1338	0.00369999	0.1519
36.9	0.1469	-0.00660001	-0.3938	-0.0084	0.159598	0.0153	0.1579
37	0.1706	-0.00580193	-0.3938	-0.0023	0.2176	0.0429	0.1726
37.1	0.1706	-0.00580193	-0.3858	0.0204979	0.262706	0.0546	0.2066
37.2	0.1706	0.00940685	-0.3635	0.0828	0.309295	0.1965	0.2454
37.3	0.1892	0.0100056	-0.3523	0.1336	0.3347	0.2399	0.2877
37.4	0.2132	0.0114979	-0.3473	0.178	0.3585	0.2531	0.2892
37.5	0.2322	0.0483	-0.3249	0.2052	0.360205	0.2907	1.0923
37.6	0.235498	0.0652049	-0.2792	0.2284	0.4197	2.6121	8.1202
37.7	0.333605	0.089995	-0.2724	0.3297	2.56523	10.6414	22.689
37.8	0.4008	0.1472	-0.1224	3.2281	8.9652	21.4393	38.7005
37.9	0.4418	0.364232	2.5634	9.0104	16.7595	30.4409	51.1839
38	0.453332	2.28637	7.22176	14.6724	22.4448	37.0929	60.1221
38.1	1.2722	4.63996	10.8259	18.4441	26.6072	41.8275	66.1821
38.2	2.29146	6.30627	13.679	21.2988	29.9197	44.8577	70.2426
38.3	2.7525	7.7455	15.8496	23.5666	31.9821	47.3665	73.2095
38.4	2.9182	8.89714	17.1836	24.9071	33.3938	49.3775	75.2824
38.5	3.15594	9.69794	18.1916	26.0485	34.9153	50.8247	76.993
38.6	3.3481	10.0933	19.2442	27.3177	36.0641	52.2284	78.7232
38.7	3.61813	10.705	20.2271	28.5479	37.0794	53.5758	80.2559
38.8	3.8048	11.3239	20.8638	29.3151	38.0897	54.6766	81.3592
38.9	4.0244	11.4281	21.4935	30.0319	39.076	55.5304	82.3151
39	4.25781	11.8264	22.1249	30.7169	39.8098	56.3251	83.3462
39.1	4.3739	12.1851	22.5209	31.0771	40.5919	57.0223	84.2886
39.2	4.42101	12.4317	22.9328	31.5171	41.0885	57.7308	85.2779
39.3	4.4666	12.6568	23.2345	31.8975	41.6079	58.3609	85.974
39.4	4.6193	12.8171	23.6221	32.3082	42.0383	58.8203	86.5739
39.5	4.66661	13.0408	23.9441	32.6388	42.3647	59.2493	87.1295
39.6	4.7607	13.3159	24.1363	32.8904	42.6625	59.7135	87.7143
39.7	4.8972	13.4418	24.2797	33.0619	43.0018	60.1558	88.2627
39.8	4.943	13.495	24.4701	33.2992	43.3281	60.5478	88.7675
39.9	4.9763	13.596	24.6455	33.5385	43.7053	60.7872	89.1247
40	5.0756	13.6814	24.7714	33.6484	43.8914	60.8961	89.3531
40.1	5.1442	13.7741	24.8734	33.7767	44.0663	61.0275	89.6331
40.2	5.1972	13.8536	24.9252	33.8985	44.1589	61.1931	89.9124
40.3	5.2481	13.9081	25.0313	33.9815	44.2125	61.3841	90.1187
40.4	5.2819	13.9814	25.1217	34.0726	44.3405	61.5378	90.2962
40.5	5.3378	13.9996	25.2181	34.1923	44.4349	61.664	90.4108
40.6	5.387	14.0479	25.2912	34.2748	44.5158	61.7839	90.5682
40.7	5.4344	14.1065	25.3602	34.3107	44.6136	61.8841	90.6388
40.8	5.4574	14.1229	25.402	34.3646	44.6764	62.0093	90.7446
40.9	5.4685	14.1448	25.4215	34.3973	44.7469	62.1064	90.8098
41	5.5004	14.1733	25.4787	34.4295	44.7893	62.2116	90.884
41.1	5.5116	14.2016	25.5346	34.4602	44.8396	62.2554	90.9545
41.2	5.5156	14.2217	25.5562	34.505	44.9035	62.2918	91.0112
41.3	5.5277	14.2368	25.5809	34.5218	44.9528	62.3371	91.0711
41.4	5.5463	14.2531	25.6136	34.5479	44.9863	62.4108	91.1411
41.5	5.5504	14.2845	25.6171	34.5598	45.0217	62.4434	91.176
41.6	5.5699	14.2988	25.6403	34.6047	45.0566	62.4807	91.2143
41.7	5.5827	14.3137	25.6422	34.6257	45.1045	62.5373	91.2631
41.8	5.6039	14.3233	25.6707	34.6467	45.1455	62.5797	91.2953
41.9	5.6115	14.3352	25.6893	34.6633	45.1645	62.5959	91.3192
42	5.6275	14.3536	25.7117	34.6842	45.2074	62.628	91.3588
42.1	5.6492	14.3672	25.7265	34.6984	45.2253	62.6474	91.3745
42.2	5.6624	14.3724	25.7449	34.7175	45.2558	62.6774	91.4004
42.3	5.6804	14.3842	25.75	34.733	45.2776	62.6939	91.4167
42.4	5.6964	14.3963	25.7607	34.745	45.3087	62.7085	91.4464
42.5	5.7157	14.4088	25.7747	34.7608	45.3491	62.7325	91.4732
42.6	5.7365	14.4199	25.789	34.7771	45.3866	62.7404	91.5044
42.7	5.755	14.4416	25.7996	34.7996	45.4138	62.764	91.5216
42.8	5.772	14.459	25.8124	34.8128	45.4329	62.7837	91.5408
42.9	5.7854	14.4714	25.8338	34.8354	45.458	62.8013	91.57
43	5.7965	14.4786	25.8484	34.8652	45.4712	62.8229	91.5858
43.1	5.8146	14.4887	25.8659	34.886	45.4875	62.8445	91.6064
43.2	5.8322	14.4954	25.8768	34.9002	45.5078	62.8626	91.6268
43.3	5.8436	14.5024	25.8899	34.919	45.5285	62.8825	91.654
43.4	5.8489	14.5124	25.9069	34.9387	45.5528	62.8911	91.6776
43.5	5.8549	14.5208	25.9275	34.9609	45.5699	62.9046	91.6862
43.6	5.8649	14.5308	25.9402	34.97	45.5792	62.9199	91.7024
43.7	5.8795	14.5403	25.9434	34.9743	45.5937	62.9469	91.7218
43.8	5.887	14.5434	25.9477	34.9852	45.6135	62.9695	91.7443
43.9	5.8832	14.548	25.9512	34.9986	45.6376	62.99	91.7633
44	5.8827	14.5581	25.9567	35.0087	45.6602	63.0123	91.7819
44.1	5.8903	14.5624	25.9665	35.0175	45.6802	63.0298	91.8074
44.2	5.8959	14.566	25.972	35.0299	45.7038	63.0399	91.8264
44.3	5.898	14.5716	25.9835	35.045	45.723	63.0588	91.8491
44.4	5.9052	14.5812	25.9907	35.0558	45.746	63.0726	91.8618
44.5	5.9173	14.5876	25.9994	35.0715	45.7622	63.0779	91.8669
44.6	5.9258	14.6033	26.0035	35.0833	45.7701	63.0853	91.8744
44.7	5.9463	14.6097	26.0031	35.0903	45.7786	63.0947	91.8795
44.8	5.9622	14.6095	26.0065	35.1007	45.7945	63.1013	91.8855
44.9	5.9692	14.6091	26.0093	35.106	45.8089	63.111	91.8992
45	5.9819	14.6094	26.0118	35.1059	45.8262	63.1206	91.9081
45.1	5.9955	14.6117	26.0222	35.1117	45.8429	63.1242	91.9091
45.2	6.0044	14.6164	26.0303	35.1224	45.8557	63.1331	91.9192
45.3	6.0181	14.62	26.037	35.127	45.8698	63.1473	91.934
45.4	6.0297	14.6209	26.0448	35.1321	45.8881	63.1639	91.9482
45.5	6.0365	14.6252	26.0543	35.1455	45.9078	63.1784	91.9648
45.6	6.0467	14.6355	26.0668	35.1574	45.9223	63.1848	91.9748
45.7	6.0595	14.6452	26.0769	35.1657	45.9307	63.1911	91.9872
45.8	6.072	14.6512	26.0787	35.1718	45.9446	63.2021	91.9992
45.9	6.0799	14.6483	26.0823	35.1801	45.9674	63.2072	92.0009
46	6.0822	14.6467	26.0922	35.1911	45.9799	63.2131	92.0071
46.1	6.0877	14.6536	26.0912	35.1917	45.9924	63.2145	92.0161
46.2	6.0961	14.6541	26.0943	35.1953	46.0013	63.2208	92.0263
46.3	6.0964	14.6554	26.095	35.1986	46.019	63.2281	92.0321
46.4	6.0993	14.6547	26.0994	35.2082	46.0314	63.2309	92.0374
46.5	6.0978	14.6554	26.105	35.2157	46.0364	63.2342	92.0422
46.6	6.0963	14.6563	26.1107	35.2196	46.0414	63.2374	92.04
46.7	6.1029	14.6561	26.1137	35.2199	46.0452	63.2381	92.0385
46.8	6.1005	14.6536	26.1085	35.2188	46.0472	63.2374	92.0371
46.9	6.0951	14.6479	26.101	35.2174	46.0505	63.24	92.0388
47	6.0872	14.6393	26.0966	35.2123	46.0583	63.2429	92.0386
47.1	6.0815	14.6317	26.0998	35.2127	46.0664	63.2479	92.04
47.2	6.0728	14.6276	26.1006	35.2144	46.0778	63.2578	92.0447
47.3	6.0694	14.6221	26.1005	35.2129	46.0827	63.2672	92.0527
47.4	6.0667	14.6192	26.1001	35.2116	46.0889	63.2671	92.0595
47.5	6.0617	14.6124	26.1065	35.2137	46.0969	63.2687	92.0609
47.6	6.054	14.6097	26.1088	35.2143	46.1053	63.2736	92.0628
47.7	6.0493	14.6069	26.1049	35.2176	46.1156	63.275	92.0667
47.8	6.0455	14.601	26.1078	35.2248	46.1223	63.2798	92.0719
47.9	6.0404	14.5962	26.1112	35.2286	46.1318	63.2905	92.0805
48	6.0315	14.5935	26.1148	35.2279	46.146	63.3	92.0831
48.1	6.0279	14.5934	26.1189	35.2266	46.1606	63.3053	92.0834
48.2	6.0268	14.5997	26.1192	35.2276	46.1677	63.3077	92.0885
48.3	6.0254	14.6066	26.1192	35.2288	46.1745	63.319	92.0927
48.4	6.0287	14.6058	26.1221	35.2326	46.181	63.3337	92.1008
48.5	6.0292	14.6105	26.127	35.2367	46.1939	63.3437	92.1087
48.6	6.0287	14.6112	26.1351	35.2403	46.2049	63.3554	92.1092
48.7	6.0336	14.6115	26.1479	35.2527	46.2138	63.3678	92.1151
48.8	6.0427	14.6186	26.1562	35.2648	46.2268	63.3746	92.1208
48.9	6.0471	14.626	26.1636	35.2746	46.2386	63.3805	92.1246
49	6.0457	14.6305	26.1652	35.2778	46.2513	63.3826	92.1288
49.1	6.0488	14.6328	26.1667	35.2833	46.2576	63.384	92.1335
49.2	6.0459	14.6345	26.1713	35.2914	46.2613	63.3828	92.135
49.3	6.0378	14.6329	26.1796	35.2953	46.2642	63.3819	92.1352
49.4	6.0334	14.6311	26.1874	35.2969	46.267	63.3862	92.1423
49.5	6.0323	14.6274	26.1938	35.2997	46.2752	63.3909	92.1446
49.6	6.0315	14.6237	26.1992	35.3104	46.2797	63.4012	92.146
49.7	6.0309	14.6287	26.202	35.3156	46.2875	63.412	92.153
49.8	6.0304	14.6281	26.2096	35.3215	46.2965	63.4236	92.1591
49.9	6.0235	14.6311	26.2196	35.3332	46.3046	63.4338	92.1634
50	6.0253	14.6374	26.2266	35.3426	46.314	63.4426	92.1727
50.1	6.0276	14.6395	26.2298	35.3499	46.3242	63.4492	92.1827
50.2	6.024	14.6374	26.2357	35.3576	46.3353	63.4565	92.1884
50.3	6.0244	14.6403	26.246	35.3637	46.3402	63.4608	92.1883
50.4	6.0295	14.6447	26.2521	35.3648	46.3407	63.4652	92.1891
50.5	6.0349	14.648	26.2531	35.3624	46.3395	63.4693	92.1886
50.6	6.0356	14.6452	26.2502	35.3677	46.339	63.4766	92.1915
50.7	6.0283	14.6448	26.2432	35.3765	46.345	63.4917	92.2058
50.8	6.0239	14.6423	26.2444	35.3845	46.3563	63.5023	92.2094
50.9	6.0216	14.6411	26.2555	35.396	46.3625	63.5022	92.2089
51	6.0181	14.6462	26.2603	35.4067	46.3599	63.5025	92.2082
51.1	6.0224	14.6473	26.2584	35.4065	46.3569	63.5068	92.2082
51.2	6.0246	14.6405	26.2555	35.405	46.3606	63.5102	92.2088
51.3	6.0176	14.6366	26.2554	35.4079	46.3615	63.5143	92.2085
51.4	6.0089	14.6369	26.2549	35.4095	46.3578	63.5221	92.2112
51.5	6.0082	14.6368	26.2538	35.4115	46.362	63.532	92.2187
51.6	6.0082	14.6342	26.2576	35.4175	46.3708	63.534	92.2208
51.7	6.011	14.6342	26.2607	35.4243	46.3733	63.5355	92.2218
51.8	6.0162	14.6383	26.2599	35.4275	46.3784	63.5416	92.2273
51.9	6.0258	14.6354	26.2624	35.4314	46.3864	63.5486	92.2352
52	6.0259	14.6324	26.2641	35.4391	46.3956	63.5597	92.2434
52.1	6.0266	14.6345	26.2705	35.4478	46.4057	63.5698	92.2512
52.2	6.0291	14.6377	26.272	35.4557	46.4131	63.5709	92.259
52.3	6.0323	14.6426	26.2881	35.4658	46.4184	63.5721	92.2628
52.4	6.0378	14.6489	26.3008	35.4705	46.4293	63.5754	92.2637
52.5	6.0472	14.6526	26.3077	35.4785	46.4359	63.5802	92.2646
52.6	6.055	14.6577	26.3111	35.4898	46.4394	63.589	92.2703
52.7	6.0606	14.6604	26.3148	35.4951	46.4494	63.5969	92.2813
52.8	6.0647	14.6609	26.3172	35.5	46.4597	63.6038	92.2878
52.9	6.0706	14.6666	26.323	35.5147	46.4653	63.6036	92.2906
53	6.0757	14.6764	26.329	35.5265	46.4655	63.6017	92.2954
53.1	6.0837	14.6834	26.3305	35.529	46.4648	63.6077	92.3008
53.2	6.0932	14.6835	26.3347	35.5333	46.4648	63.6123	92.3015
53.3	6.0926	14.6802	26.3418	35.5372	46.4698	63.6178	92.3013
53.4	6.0899	14.6839	26.3484	35.5392	46.4707	63.6234	92.3066
53.5	6.095	14.6892	26.3547	35.5426	46.4716	63.6231	92.3109
53.6	6.0974	14.6963	26.3586	35.5503	46.4704	63.6202	92.3143
53.7	6.1033	14.7056	26.3572	35.5577	46.4678	63.6168	92.321
53.8	6.1038	14.7086	26.3565	35.5644	46.4673	63.6171	92.3257
53.9	6.1089	14.7115	26.3594	35.568	46.4659	63.6218	92.3261
54	6.1093	14.7145	26.3614	35.5694	46.468	63.6159	92.3217
54.1	6.108	14.7162	26.3623	35.5754	46.4713	63.6085	92.3161
54.2	6.1059	14.7235	26.3633	35.5783	46.4715	63.6097	92.3175
54.3	6.1012	14.7247	26.3635	35.5827	46.47	63.6074	92.3217
54.4	6.0915	14.7202	26.3675	35.5932	46.4631	63.6025	92.3199
54.5	6.0796	14.7175	26.3684	35.5951	46.456	63.597	92.3183
54.6	6.0723	14.714	26.3626	35.5911	46.4539	63.5906	92.3166
54.7	6.0653	14.7118	26.3554	35.5919	46.4534	63.5884	92.3145
54.8	6.0525	14.7116	26.3502	35.5914	46.4513	63.5862	92.314
54.9	6.0458	14.7103	26.3457	35.5923	46.4479	63.5844	92.317
55	6.0457	14.7102	26.3452	35.5966	46.4501	63.5837	92.316
55.1	6.0393	14.7101	26.3452	35.6009	46.4523	63.5784	92.3105
55.2	6.0319	14.7083	26.3445	35.6017	46.4507	63.5764	92.3079
55.3	6.0217	14.7058	26.3382	35.5976	46.4551	63.5729	92.3044
55.4	6.0114	14.7027	26.3346	35.5988	46.4552	63.5713	92.3027
55.5	6.0007	14.7043	26.3276	35.6011	46.4531	63.5726	92.3097
55.6	5.9932	14.7025	26.3247	35.6021	46.4615	63.5691	92.3173
55.7	5.9796	14.6991	26.3303	35.606	46.4675	63.565	92.3177
55.8	5.9709	14.7055	26.3349	35.6104	46.4642	63.5637	92.3195
55.9	5.9702	14.7096	26.3293	35.6144	46.466	63.5616	92.3183
56	5.9692	14.7094	26.3303	35.6194	46.4703	63.5571	92.3106
56.1	5.9635	14.7154	26.3361	35.6205	46.4701	63.5517	92.3069
56.2	5.9615	14.7162	26.3347	35.6177	46.4658	63.5556	92.3143
56.3	5.9565	14.7094	26.3313	35.6189	46.4722	63.5603	92.3205
56.4	5.9503	14.7057	26.3372	35.6283	46.4793	63.5641	92.32
56.5	5.9459	14.7107	26.3474	35.6373	46.4837	63.5654	92.3183
56.6	5.9448	14.7163	26.3506	35.644	46.4879	63.5652	92.319
56.7	5.9434	14.7174	26.3574	35.6457	46.4923	63.5657	92.3223
56.8	5.9436	14.7234	26.3661	35.6485	46.4988	63.5657	92.3259
56.9	5.9408	14.7299	26.3729	35.6539	46.5027	63.5692	92.3303
57	5.9375	14.7323	26.3775	35.6589	46.5029	63.5685	92.3304
57.1	5.9334	14.7322	26.3827	35.6613	46.5021	63.5711	92.3298
57.2	5.9291	14.7336	26.3825	35.6668	46.5011	63.567	92.3327
57.3	5.9261	14.7365	26.3838	35.674	46.4993	63.5611	92.3298
57.4	5.9216	14.739	26.3868	35.6793	46.4944	63.5557	92.3241
57.5	5.9178	14.7424	26.3798	35.6819	46.4854	63.554	92.3246
57.6	5.9115	14.7448	26.3717	35.6801	46.4861	63.5565	92.3303
57.7	5.9033	14.7394	26.3725	35.6829	46.4924	63.5603	92.3369
57.8	5.8937	14.7376	26.3783	35.6921	46.4942	63.5644	92.3425
57.9	5.8884	14.7434	26.3799	35.6982	46.4919	63.5663	92.3445
58	5.89	14.7523	26.3835	35.7043	46.4941	63.5629	92.3409
58.1	5.8909	14.763	26.388	35.7133	46.4944	63.5616	92.341
58.2	5.8903	14.7684	26.3854	35.7148	46.4877	63.5598	92.3387
58.3	5.8887	14.766	26.3832	35.7171	46.481	63.5572	92.3368
58.4	5.8867	14.7661	26.3862	35.7209	46.4783	63.5568	92.3373
58.5	5.884	14.7679	26.386	35.7221	46.477	63.5529	92.3354
58.6	5.8772	14.7688	26.3867	35.7208	46.475	63.5464	92.3358
58.7	5.868	14.7709	26.3897	35.7197	46.4718	63.5461	92.3387
58.8	5.8609	14.7738	26.3872	35.7218	46.4749	63.5503	92.3401
58.9	5.8561	14.7755	26.3844	35.7296	46.4832	63.5482	92.3362
59	5.8506	14.7761	26.386	35.7372	46.489	63.5484	92.3319
59.1	5.85	14.781	26.3861	35.7431	46.4948	63.5552	92.3322
59.2	5.8562	14.7858	26.388	35.7441	46.5079	63.5551	92.3326
59.3	5.8567	14.7951	26.3946	35.755	46.5162	63.5532	92.3333
59.4	5.8586	14.8056	26.3953	35.7642	46.5192	63.5509	92.3312
59.5	5.8674	14.8094	26.3961	35.7712	46.5178	63.5503	92.3281
59.6	5.8722	14.8118	26.3918	35.7736	46.5183	63.5569	92.3297
59.7	5.8732	14.8097	26.39	35.7713	46.5276	63.5663	92.3347
59.8	5.8729	14.8068	26.3931	35.775	46.5379	63.5722	92.3394
59.9	5.8725	14.8097	26.4009	35.7835	46.5444	63.5744	92.3411
60	5.8774	14.8199	26.4129	35.7906	46.5506	63.5747	92.3409
60.1	5.885	14.8309	26.4212	35.7941	46.5528	63.579	92.34
60.2	5.8894	14.8348	26.4252	35.797	46.5572	63.5833	92.3393
60.3	5.8906	14.8308	26.4292	35.7978	46.5647	63.5831	92.3389
60.4	5.889	14.8298	26.4332	35.797	46.565	63.583	92.3385
60.5	5.8865	14.8363	26.4336	35.7971	46.5651	63.5795	92.3338
60.6	5.8887	14.839	26.4332	35.799	46.5648	63.5755	92.3287
60.7	5.8902	14.8404	26.4334	35.7984	46.5601	63.5761	92.3291
60.8	5.8907	14.8401	26.4328	35.7971	46.5576	63.5722	92.3235
60.9	5.8887	14.8354	26.4389	35.7958	46.5524	63.5651	92.3123
61	5.8845	14.8326	26.4404	35.79	46.5447	63.5634	92.3103
61.1	5.8827	14.8279	26.4311	35.7839	46.5415	63.5636	92.3109
61.2	5.8789	14.8227	26.4232	35.7836	46.5429	63.5623	92.3183
61.3	5.8739	14.8212	26.4236	35.7839	46.5462	63.5594	92.3213
61.4	5.8727	14.8216	26.4297	35.7874	46.5456	63.5588	92.3225
61.5	5.8692	14.8249	26.43	35.7883	46.5453	63.5566	92.3222
61.6	5.8696	14.8273	26.4267	35.7925	46.5457	63.5542	92.3165
61.7	5.8621	14.8301	26.4258	35.7983	46.5434	63.5517	92.3122
61.8	5.8585	14.8349	26.4258	35.803	46.5403	63.548	92.3116
61.9	5.8626	14.8341	26.4221	35.8038	46.5391	63.5481	92.3134
62	5.8592	14.833	26.4237	35.8069	46.5365	63.5487	92.3172
62.1	5.8497	14.8356	26.4229	35.8091	46.5375	63.5485	92.3163
62.2	5.847	14.8324	26.4251	35.8117	46.5385	63.5445	92.3149
62.3	5.8457	14.835	26.4296	35.8176	46.5342	63.5396	92.3149
62.4	5.8482	14.8404	26.425	35.8202	46.5323	63.5401	92.3167
62.5	5.8495	14.8379	26.4176	35.8154	46.5346	63.5389	92.3148
62.6	5.8479	14.8346	26.4164	35.8117	46.5375	63.5374	92.3126
62.7	5.8434	14.8373	26.4194	35.8108	46.5401	63.5361	92.3124
62.8	5.8418	14.839	26.4233	35.8119	46.5437	63.5346	92.3089
62.9	5.8418	14.8392	26.4214	35.8157	46.545	63.5369	92.306
63	5.844	14.8422	26.4245	35.8216	46.538	63.5384	92.3024
63.1	5.8498	14.8472	26.4296	35.823	46.534	63.5294	92.2979
63.2	5.8537	14.8526	26.4301	35.8218	46.533	63.522	92.287
63.3	5.8537	14.8562	26.4234	35.8184	46.5336	63.5166	92.2759
63.4	5.8553	14.8555	26.4174	35.8119	46.5332	63.5138	92.2684
63.5	5.8527	14.8537	26.4168	35.8091	46.5334	63.5149	92.2657
63.6	5.8459	14.8521	26.4163	35.8119	46.5362	63.5162	92.2726
63.7	5.8422	14.8491	26.4178	35.8117	46.5443	63.5183	92.2785
63.8	5.8412	14.8514	26.4251	35.8142	46.5508	63.5163	92.2779
63.9	5.8403	14.8576	26.4379	35.8206	46.5514	63.5104	92.2802
64	5.8456	14.8587	26.4434	35.821	46.5516	63.512	92.2877
64.1	5.8542	14.8635	26.4446	35.8189	46.5589	63.5121	92.2942
64.2	5.8568	14.8642	26.4509	35.8253	46.5669	63.506	92.2883
64.3	5.8558	14.867	26.4585	35.8332	46.5595	63.5067	92.2846
64.4	5.8592	14.8733	26.4568	35.8321	46.5587	63.5081	92.2841
64.5	5.8624	14.874	26.4545	35.8321	46.5633	63.5105	92.2881
64.6	5.8547	14.8664	26.4593	35.8348	46.5642	63.5114	92.2921
64.7	5.8509	14.8607	26.4634	35.8441	46.5608	63.5109	92.2918
64.8	5.8538	14.8587	26.4666	35.8462	46.5579	63.5029	92.2899
64.9	5.8533	14.8587	26.4678	35.8425	46.5542	63.4949	92.2905
65	5.8463	14.8563	26.4683	35.8375	46.5497	63.494	92.2921
65.1	5.8411	14.8543	26.4676	35.8325	46.5523	63.497	92.2921
65.2	5.8369	14.8526	26.469	35.8377	46.5608	63.4972	92.2928
65.3	5.8301	14.8587	26.4696	35.8472	46.5644	63.4964	92.2948
65.4	5.8288	14.863	26.4718	35.8553	46.5653	63.4989	92.2924
65.5	5.8286	14.8638	26.4729	35.8588	46.5667	63.4958	92.2885
65.6	5.8271	14.8662	26.4665	35.8568	46.5611	63.4901	92.2869
65.7	5.825	14.8637	26.4604	35.854	46.5532	63.4891	92.2866
65.8	5.8202	14.8602	26.4567	35.859	46.552	63.4871	92.285
65.9	5.8139	14.8564	26.4542	35.8629	46.5517	63.4894	92.2859
66	5.8119	14.8535	26.4547	35.8632	46.5557	63.4922	92.2931
66.1	5.8115	14.849	26.4633	35.8668	46.5597	63.4897	92.3007
66.2	5.8055	14.8504	26.4699	35.8708	46.565	63.493	92.3045
66.3	5.8066	14.8561	26.4725	35.8743	46.5722	63.4996	92.3057
66.4	5.8087	14.8648	26.476	35.8852	46.5772	63.5017	92.3028
66.5	5.8127	14.877	26.4757	35.8971	46.5778	63.5032	92.3007
66.6	5.8198	14.8868	26.4796	35.898	46.5738	63.499	92.2952
66.7	5.8263	14.891	26.4773	35.8934	46.5665	63.4928	92.2851
66.8	5.826	14.8928	26.4778	35.8867	46.5608	63.4942	92.2731
66.9	5.8224	14.8871	26.4712	35.8787	46.5545	63.4972	92.2704
67	5.8188	14.8771	26.4632	35.8726	46.5498	63.4941	92.2702
67.1	5.8144	14.873	26.4578	35.8715	46.5494	63.4906	92.268
67.2	5.8122	14.8761	26.4476	35.8688	46.545	63.4921	92.2679
67.3	5.8083	14.8782	26.4334	35.8649	46.5422	63.4924	92.264
67.4	5.8046	14.8767	26.4236	35.8612	46.5422	63.4973	92.264
67.5	5.8027	14.8772	26.4163	35.8581	46.5455	63.5067	92.2677
67.6	5.8011	14.8767	26.4174	35.8641	46.5512	63.5081	92.2719
67.7	5.7952	14.877	26.4225	35.8782	46.5557	63.5078	92.28
67.8	5.7927	14.8815	26.4239	35.881	46.5591	63.5053	92.2802
67.9	5.7904	14.8838	26.4201	35.8815	46.5588	63.501	92.2752
68	5.7858	14.8876	26.4134	35.8839	46.556	63.4915	92.2712
68.1	5.7846	14.89	26.4094	35.8828	46.5515	63.4874	92.267
68.2	5.7844	14.8934	26.4007	35.8853	46.5476	63.484	92.2661
68.3	5.7783	14.8982	26.3928	35.888	46.5437	63.4854	92.2665
68.4	5.7739	14.9004	26.3904	35.8892	46.5432	63.4859	92.2696
68.5	5.7729	14.8973	26.3878	35.8899	46.5457	63.4817	92.2695
68.6	5.7738	14.8948	26.3855	35.8884	46.5468	63.4766	92.2674
68.7	5.7723	14.8954	26.3797	35.8849	46.5525	63.4731	92.2643
68.8	5.7681	14.8907	26.3731	35.8848	46.5509	63.471	92.258
68.9	5.7615	14.8885	26.3672	35.8843	46.5434	63.4717	92.2583
69	5.7591	14.8839	26.3616	35.8833	46.5394	63.4633	92.2504
69.1	5.7582	14.8825	26.3542	35.8875	46.531	63.4535	92.2365
69.2	5.7527	14.8838	26.3389	35.8834	46.5218	63.4514	92.2332
69.3	5.7454	14.883	26.3281	35.8746	46.5212	63.4484	92.2289
69.4	5.7352	14.8817	26.3231	35.8703	46.5193	63.4471	92.2216
69.5	5.7171	14.8859	26.3145	35.8691	46.5147	63.4442	92.2076
69.6	5.711	14.8899	26.3045	35.8663	46.5042	63.448	92.2036
69.7	5.7112	14.8934	26.2922	35.8604	46.507	63.4529	92.199
69.8	5.7061	14.8896	26.2928	35.8676	46.5085	63.4604	92.196
69.9	5.6941	14.8973	26.2938	35.8678	46.5069	63.4607	92.1945
70	5.6937	14.9039	26.2956	35.8668	46.5065	63.4611	92.1908
70.1	5.6951	14.9068	26.2905	35.8665	46.5024	63.4634	92.1847
70.2	5.7	14.9055	26.2855	35.8658	46.4975	63.4673	92.1805
70.3	5.7002	14.9043	26.2849	35.8614	46.4981	63.4673	92.176
70.4	5.6996	14.9083	26.2873	35.8592	46.502	63.4723	92.1752
70.5	5.7036	14.9162	26.2881	35.8623	46.5046	63.4824	92.1779
70.6	5.7172	14.9211	26.2867	35.865	46.5027	63.486	92.1774
70.7	5.7227	14.928	26.2865	35.8697	46.5001	63.4824	92.1718
70.8	5.7165	14.9324	26.2829	35.872	46.498	63.4836	92.1642
70.9	5.7064	14.9289	26.276	35.8712	46.4988	63.4843	92.1595
71	5.6951	14.9287	26.2696	35.8707	46.4968	63.481	92.1564
71.1	5.6894	14.9383	26.2598	35.8673	46.4977	63.482	92.1547
71.2	5.6787	14.9421	26.2498	35.8649	46.5014	63.4882	92.1595
71.3	5.6533	14.942	26.2443	35.8682	46.5013	63.4851	92.1607
71.4	5.6156	14.9481	26.2438	35.8673	46.4982	63.4804	92.1579
71.5	5.5812	14.9542	26.2383	35.8617	46.4963	63.4794	92.1518
71.6	5.5529	14.9511	26.2318	35.8626	46.495	63.4807	92.1441
71.7	5.5192	14.9432	26.2288	35.8674	46.4869	63.4846	92.1441
71.8	5.4864	14.9393	26.2304	35.8704	46.4804	63.489	92.1474
71.9	5.4627	14.9387	26.2287	35.8746	46.4793	63.4909	92.1491
72	5.4375	14.9393	26.2291	35.8774	46.4807	63.486	92.1524
72.1	5.4059	14.945	26.2254	35.8813	46.4861	63.485	92.156
72.2	5.3816	14.9543	26.2285	35.8899	46.4909	63.487	92.157
72.3	5.3497	14.9613	26.2351	35.8968	46.4883	63.4857	92.1594
72.4	5.3152	14.9645	26.2396	35.9015	46.4862	63.4775	92.1628
72.5	5.2803	14.9649	26.2394	35.9073	46.4897	63.4729	92.1621
72.6	5.2519	14.9627	26.2389	35.9131	46.4897	63.4726	92.1557
72.7	5.23	14.9636	26.2357	35.9173	46.4882	63.4657	92.1486
72.8	5.2008	14.9688	26.2302	35.9182	46.4848	63.4575	92.1453
72.9	5.1646	14.9697	26.2227	35.9136	46.4766	63.4519	92.141
73	5.1213	14.9628	26.2154	35.9091	46.4729	63.4446	92.1317
73.1	5.0763	14.9593	26.2186	35.9101	46.4724	63.4382	92.1232
73.2	5.0564	14.9631	26.2189	35.9095	46.4706	63.4466	92.1192
73.3	5.0478	14.9657	26.2173	35.9089	46.471	63.4432	92.1099
73.4	5.0286	14.9669	26.2201	35.9059	46.469	63.4359	92.1057
73.5	5.0232	14.966	26.219	35.8992	46.4693	63.4392	92.1053
73.6	5.0125	14.9626	26.2173	35.899	46.4699	63.4478	92.1015
73.7	5.0152	14.9653	26.2136	35.8978	46.4689	63.4487	92.0938
73.8	5.0127	14.9663	26.2094	35.8977	46.466	63.4521	92.0877
73.9	5.0108	14.968	26.2082	35.898	46.4672	63.4534	92.0802
74	5.0069	14.9698	26.2085	35.8975	46.467	63.4515	92.072
74.1	4.996	14.9702	26.2046	35.899	46.4619	63.4478	92.0671
74.2	4.9862	14.9696	26.2006	35.898	46.461	63.4502	92.0702
74.3	4.972	14.9681	26.1994	35.8982	46.4671	63.4492	92.0673
74.4	4.9592	14.9698	26.1999	35.9022	46.4668	63.4411	92.0618
74.5	4.9475	14.975	26.195	35.8992	46.4672	63.4409	92.059
74.6	4.9383	14.9718	26.1892	35.8935	46.4712	63.449	92.0616
74.7	4.9306	14.9621	26.1881	35.8941	46.4771	63.4558	92.0659
74.8	4.908	14.9547	26.1921	35.9016	46.4888	63.4528	92.0645
74.9	4.8919	14.9552	26.1958	35.912	46.4932	63.445	92.0597
75	4.8937	14.9616	26.1908	35.9172	46.4908	63.4484	92.0657
75.1	4.8952	14.9636	26.1804	35.916	46.493	63.4479	92.0719
75.2	4.8865	14.9626	26.1829	35.9191	46.4919	63.4434	92.0728
75.3	4.8722	14.9689	26.1853	35.9236	46.4921	63.4452	92.0731
75.4	4.8667	14.9669	26.1853	35.9262	46.4944	63.4459	92.075
75.5	4.8625	14.9621	26.1882	35.9304	46.4952	63.4447	92.0748
75.6	4.8583	14.9635	26.1877	35.9328	46.4909	63.4448	92.0734
75.7	4.8561	14.9668	26.183	35.9333	46.486	63.4491	92.0717
75.8	4.8485	14.9674	26.1801	35.9322	46.4828	63.4534	92.0753
75.9	4.8407	14.9648	26.1757	35.9368	46.479	63.459	92.0811
76	4.8363	14.9587	26.1735	35.9357	46.4814	63.4642	92.0773
76.1	4.8302	14.9545	26.1786	35.9393	46.4845	63.4634	92.0714
76.2	4.8242	14.9561	26.179	35.9454	46.4862	63.4642	92.0702
76.3	4.8215	14.9584	26.1786	35.9435	46.4866	63.4659	92.0691
76.4	4.8168	14.96	26.1783	35.9384	46.482	63.4682	92.0736
76.5	4.81	14.9601	26.1794	35.9413	46.4839	63.4766	92.0794
76.6	4.8021	14.9572	26.1827	35.9473	46.4913	63.4856	92.0879
76.7	4.7927	14.9559	26.1882	35.953	46.5019	63.4978	92.101
76.8	4.7879	14.9606	26.1927	35.962	46.5151	63.5018	92.1008
76.9	4.7856	14.9688	26.1999	35.9735	46.5213	63.497	92.0909
77	4.7849	14.9749	26.2036	35.9799	46.5207	63.4928	92.0858
77.1	4.7813	14.9784	26.1992	35.9797	46.5181	63.4981	92.0885
77.2	4.7753	14.9718	26.1936	35.9773	46.5196	63.4999	92.0882
77.3	4.7654	14.973	26.1939	35.9827	46.5201	63.5051	92.0889
77.4	4.7554	14.9808	26.1927	35.9878	46.5277	63.5159	92.0915
77.5	4.7547	14.9804	26.1968	35.9906	46.5361	63.5251	92.0937
77.6	4.751	14.9838	26.2021	35.9911	46.5404	63.5271	92.0896
77.7	4.7495	14.9937	26.2075	35.9913	46.5408	63.5301	92.0873
77.8	4.7446	14.9983	26.2074	35.9883	46.543	63.5371	92.0905
77.9	4.7364	14.9973	26.2088	35.989	46.5461	63.5447	92.0957
78	4.726	15.0039	26.2118	35.9896	46.5544	63.5535	92.098
78.1	4.7214	15.0128	26.2149	35.9933	46.5607	63.5646	92.1038
78.2	4.7202	15.0206	26.2198	36.0018	46.5726	63.5707	92.1088
78.3	4.7228	15.0288	26.2254	36.0055	46.5803	63.5716	92.1052
78.4	4.7214	15.0366	26.2286	36.0047	46.5779	63.5794	92.1042
78.5	4.7212	15.0393	26.2279	36.0027	46.5791	63.5882	92.1072
78.6	4.7191	15.0386	26.2293	36.0059	46.5825	63.59	92.1113
78.7	4.7128	15.0474	26.2239	36.0119	46.5861	63.5971	92.1206
78.8	4.7115	15.0562	26.2207	36.0165	46.5937	63.6025	92.1226
78.9	4.7106	15.0569	26.2241	36.0252	46.5967	63.6122	92.122
79	4.7046	15.0623	26.2241	36.0301	46.5991	63.626	92.1266
79.1	4.7045	15.0629	26.2253	36.0333	46.6031	63.6367	92.1383
79.2	4.7041	15.0629	26.2299	36.0372	46.6111	63.6469	92.1521
79.3	4.7037	15.0676	26.2401	36.0472	46.6152	63.6532	92.1601
79.4	4.7008	15.076	26.2487	36.0603	46.6142	63.6596	92.1698
79.5	4.7017	15.0855	26.2495	36.0692	46.6113	63.67	92.1809
79.6	4.7051	15.0893	26.2481	36.0762	46.6151	63.6791	92.1834
79.7	4.7076	15.0953	26.2507	36.0835	46.6238	63.6921	92.1919
79.8	4.7101	15.1052	26.2511	36.0903	46.6435	63.7092	92.2058
79.9	4.7118	15.1092	26.2577	36.1019	46.66	63.7214	92.2129
80	4.7133	15.1186	26.2683	36.1131	46.673	63.725	92.2127
80.1	4.7229	15.131	26.273	36.1195	46.6683	63.732	92.2152
80.2	4.7354	15.1413	26.2699	36.1195	46.6708	63.7453	92.2227
80.3	4.7433	15.1467	26.2715	36.1242	46.6793	63.7576	92.2268
80.4	4.7461	15.1559	26.2794	36.131	46.6914	63.7705	92.2349
80.5	4.7492	15.169	26.292	36.1367	46.7048	63.7803	92.2359
80.6	4.7536	15.1791	26.3027	36.1436	46.7126	63.7909	92.232
80.7	4.758	15.1852	26.3027	36.1484	46.719	63.8012	92.2324
80.8	4.76	15.1897	26.3003	36.1543	46.7298	63.8089	92.237
80.9	4.7599	15.1906	26.3022	36.1627	46.7372	63.8144	92.2434
81	4.7588	15.1937	26.3013	36.1704	46.7375	63.8178	92.2446
81.1	4.7644	15.201	26.3022	36.1713	46.7361	63.8174	92.2469
81.2	4.7658	15.2028	26.3046	36.1732	46.735	63.8177	92.2486
81.3	4.7629	15.2029	26.3061	36.1717	46.7327	63.8198	92.2527
81.4	4.7609	15.2065	26.3057	36.1703	46.7361	63.8276	92.2593
81.5	4.7608	15.2067	26.3055	36.1725	46.7379	63.8333	92.2661
81.6	4.7544	15.2079	26.3084	36.1782	46.7388	63.8332	92.2695
81.7	4.7522	15.2129	26.3133	36.1875	46.7434	63.8374	92.2741
81.8	4.7538	15.2173	26.3179	36.1942	46.7526	63.843	92.2806
81.9	4.7549	15.2192	26.3269	36.1986	46.7589	63.8497	92.2811
82	4.757	15.225	26.3333	36.2051	46.7597	63.8555	92.2843
82.1	4.7661	15.2347	26.3353	36.2111	46.7617	63.8592	92.287
82.2	4.7693	15.2396	26.3405	36.217	46.7644	63.8601	92.2825
82.3	4.7676	15.2441	26.3413	36.2146	46.7654	63.8577	92.2761
82.4	4.7728	15.248	26.3399	36.2112	46.7626	63.8528	92.2674
82.5	4.7762	15.2446	26.3394	36.2107	46.7583	63.8597	92.2654
82.6	4.7773	15.2442	26.3371	36.2078	46.757	63.8704	92.2678
82.7	4.7828	15.2427	26.3402	36.2101	46.7587	63.8815	92.2702
82.8	4.78	15.2469	26.344	36.2188	46.7614	63.893	92.2712
82.9	4.78	15.2542	26.3451	36.2255	46.7688	63.9013	92.2708
83	4.7864	15.2622	26.3533	36.2306	46.7758	63.8974	92.2659
83.1	4.7916	15.2665	26.362	36.2346	46.7759	63.8919	92.262
83.2	4.7995	15.267	26.3597	36.2339	46.7695	63.8946	92.2591
83.3	4.8054	15.2611	26.3589	36.2363	46.7651	63.903	92.2578
83.4	4.8035	15.2588	26.3616	36.241	46.766	63.9083	92.2563
83.5	4.7982	15.2603	26.361	36.2458	46.7621	63.9089	92.2538
83.6	4.7978	15.2613	26.3579	36.2491	46.759	63.9055	92.2506
83.7	4.7986	15.2602	26.3598	36.2507	46.7585	63.9027	92.2429
83.8	4.8006	15.26	26.3562	36.2496	46.7578	63.9026	92.235
83.9	4.803	15.2515	26.3516	36.2531	46.7539	63.9025	92.2312
84	4.8014	15.2483	26.3508	36.2513	46.7589	63.9069	92.2347
84.1	4.803	15.2442	26.3551	36.2541	46.7679	63.9093	92.2333
84.2	4.8016	15.244	26.3639	36.2653	46.7696	63.906	92.2244
84.3	4.7995	15.2439	26.3681	36.2713	46.7744	63.9053	92.2216
84.4	4.8044	15.2503	26.3675	36.2675	46.7783	63.906	92.2166
84.5	4.8072	15.2536	26.3706	36.2629	46.7805	63.9117	92.2197
84.6	4.807	15.2529	26.3758	36.2623	46.7836	63.922	92.2199
84.7	4.8066	15.2492	26.3819	36.2679	46.7829	63.926	92.2164
84.8	4.8098	15.2491	26.3856	36.2708	46.7791	63.9251	92.2128
84.9	4.8189	15.2501	26.3883	36.2667	46.778	63.9275	92.2097
85	4.8239	15.2519	26.3924	36.2673	46.782	63.9315	92.2067
85.1	4.8286	15.2497	26.3963	36.2741	46.7779	63.9355	92.2045
85.2	4.8329	15.2493	26.3984	36.2765	46.7757	63.9364	92.1996
85.3	4.8362	15.2501	26.4066	36.2744	46.779	63.9366	92.1929
85.4	4.8347	15.2529	26.4125	36.2717	46.7835	63.9375	92.1874
85.5	4.8347	15.2543	26.4096	36.2735	46.7823	63.9349	92.1782
85.6	4.8368	15.2503	26.4122	36.2759	46.7799	63.9346	92.171
85.7	4.8373	15.2459	26.4096	36.2741	46.7783	63.9394	92.1721
85.8	4.8397	15.2429	26.4069	36.2738	46.7804	63.938	92.1687
85.9	4.8386	15.2394	26.4115	36.2766	46.7763	63.9376	92.1679
86	4.8321	15.2399	26.4077	36.2735	46.7716	63.9359	92.1673
86.1	4.8266	15.2421	26.404	36.2725	46.7677	63.9331	92.157
86.2	4.8214	15.2467	26.405	36.2724	46.7603	63.9364	92.1473
86.3	4.8221	15.247	26.4062	36.2719	46.7573	63.9418	92.1461
86.4	4.8272	15.2439	26.4062	36.274	46.7592	63.9472	92.1465
86.5	4.8273	15.2426	26.409	36.2756	46.7639	63.9487	92.1396
86.6	4.8289	15.2475	26.4092	36.2718	46.7628	63.9575	92.1379
86.7	4.833	15.2541	26.4064	36.2636	46.7667	63.9651	92.1384
86.8	4.8314	15.2548	26.4109	36.2588	46.7716	63.9668	92.1367
86.9	4.8248	15.2604	26.418	36.2596	46.7755	63.9695	92.1349
87	4.8229	15.27	26.4271	36.2627	46.7787	63.9751	92.1313
87.1	4.8274	15.281	26.4323	36.2631	46.7806	63.982	92.1291
87.2	4.8258	15.289	26.4334	36.2621	46.7819	63.988	92.1285
87.3	4.8225	15.2941	26.431	36.2629	46.7838	63.9919	92.1247
87.4	4.8262	15.2996	26.4309	36.2637	46.7862	63.9933	92.1151
87.5	4.8281	15.3037	26.4346	36.2623	46.7865	63.993	92.1124
87.6	4.8256	15.3045	26.4374	36.257	46.7849	63.9961	92.1128
87.7	4.8198	15.3015	26.4419	36.2564	46.785	63.9966	92.1096
87.8	4.8152	15.2975	26.4452	36.264	46.7822	63.9982	92.1067
87.9	4.8161	15.2988	26.4464	36.2684	46.7851	64.0038	92.1095
88	4.815	15.2984	26.449	36.2731	46.7945	64.0043	92.1069
88.1	4.8129	15.2996	26.4541	36.2797	46.7961	64.001	92.1038
88.2	4.8105	15.3015	26.4551	36.2788	46.7973	63.9953	92.1057
88.3	4.8104	15.2983	26.4563	36.2765	46.7961	63.9952	92.106
88.4	4.8081	15.296	26.4605	36.272	46.7946	63.9974	92.101
88.5	4.8041	15.292	26.4615	36.2692	46.7935	64.0001	92.097
88.6	4.7994	15.288	26.4571	36.2693	46.7886	64.0102	92.1028
88.7	4.7974	15.2828	26.4555	36.27	46.7933	64.022	92.1106
88.8	4.7952	15.2811	26.4596	36.2749	46.8012	64.0257	92.1106
88.9	4.7935	15.2892	26.4656	36.2788	46.8071	64.0226	92.1065
89	4.8011	15.2985	26.4684	36.2763	46.8055	64.0221	92.1052
89.1	4.8108	15.2975	26.4697	36.2738	46.8041	64.0254	92.1025
89.2	4.8127	15.2906	26.4737	36.2799	46.8019	64.0291	92.1035
89.3	4.8082	15.2926	26.4763	36.2801	46.7955	64.0315	92.1065
89.4	4.8054	15.2912	26.4824	36.2782	46.8034	64.0363	92.1107
89.5	4.8029	15.2893	26.4877	36.2837	46.8055	64.0408	92.1128
89.6	4.802	15.2871	26.4918	36.2856	46.806	64.0418	92.1111
89.7	4.8025	15.288	26.4939	36.2853	46.8025	64.0475	92.1157
89.8	4.806	15.2912	26.4956	36.2866	46.8078	64.0542	92.1212
89.9	4.8054	15.2932	26.5031	36.2911	46.8136	64.0611	92.1257
90	4.8071	15.2994	26.5106	36.2952	46.8127	64.0686	92.1282
90.1	4.8172	15.3032	26.5128	36.2966	46.8168	64.0708	92.1292
90.2	4.8206	15.3088	26.5154	36.303	46.82	64.0709	92.1333
90.3	4.8176	15.3169	26.5212	36.3064	46.8224	64.075	92.141
90.4	4.8194	15.3222	26.5313	36.3078	46.8292	64.073	92.143
90.5	4.8188	15.3314	26.5402	36.3116	46.8296	64.0654	92.1438
90.6	4.8217	15.3426	26.5426	36.3153	46.8227	64.067	92.148
90.7	4.8299	15.344	26.5418	36.3179	46.8195	64.0714	92.1511
90.8	4.8345	15.3433	26.5425	36.3199	46.8276	64.0658	92.1487
90.9	4.8328	15.3448	26.5482	36.322	46.831	64.0607	92.1426
91	4.8342	15.3497	26.5499	36.3259	46.8279	64.0625	92.1461
91.1	4.8381	15.3466	26.55	36.3274	46.8302	64.0664	92.1529
91.2	4.8371	15.3325	26.5537	36.3303	46.828	64.0685	92.1585
91.3	4.8318	15.3298	26.555	36.3321	46.8308	64.0693	92.162
91.4	4.8324	15.334	26.5582	36.3342	46.8375	64.0665	92.1585
91.5	4.8415	15.338	26.5669	36.3385	46.836	64.068	92.1685
91.6	4.8463	15.342	26.5687	36.3394	46.8345	64.0705	92.1751
91.7	4.8504	15.3423	26.5687	36.3445	46.8354	64.0694	92.1747
91.8	4.851	15.3375	26.5746	36.3523	46.8355	64.0697	92.1708
91.9	4.8511	15.3376	26.5762	36.3552	46.8321	64.07	92.1638
92	4.857	15.3359	26.5777	36.3525	46.8312	64.0702	92.16
92.1	4.8586	15.3298	26.583	36.3527	46.835	64.0673	92.1603
92.2	4.8608	15.324	26.5906	36.3583	46.8385	64.0659	92.1615
92.3	4.8667	15.3217	26.5988	36.3609	46.8386	64.0655	92.1575
92.4	4.8739	15.317	26.6004	36.3602	46.8375	64.0627	92.1518
92.5	4.8762	15.309	26.5991	36.3647	46.8362	64.0658	92.1553
92.6	4.8773	15.3047	26.5991	36.3687	46.8391	64.0719	92.1629
92.7	4.8798	15.3052	26.6009	36.3795	46.846	64.0759	92.1659
92.8	4.8799	15.3176	26.6035	36.3856	46.8486	64.0774	92.1674
92.9	4.8857	15.3275	26.6047	36.3883	46.848	64.0791	92.1704
93	4.8908	15.3278	26.606	36.3917	46.8514	64.0736	92.1669
93.1	4.893	15.3276	26.6066	36.397	46.8528	64.0688	92.1663
93.2	4.8917	15.3306	26.6013	36.3979	46.8516	64.0679	92.1662
93.3	4.8883	15.3337	26.5956	36.3985	46.8462	64.0685	92.1626
93.4	4.881	15.3307	26.5887	36.4012	46.843	64.0703	92.162
93.5	4.8775	15.3255	26.5819	36.401	46.8501	64.0737	92.168
93.6	4.8804	15.3264	26.5847	36.4031	46.8547	64.0758	92.1723
93.7	4.8831	15.3351	26.59	36.408	46.8548	64.0722	92.1688
93.8	4.8857	15.3395	26.5886	36.4091	46.8522	64.0735	92.1692
93.9	4.8899	15.339	26.5876	36.4051	46.8502	64.0801	92.1737
94	4.8915	15.337	26.5921	36.4084	46.8584	64.0788	92.1813
94.1	4.8922	15.3446	26.5952	36.4146	46.8589	64.0781	92.1884
94.2	4.8945	15.3515	26.5935	36.4186	46.8564	64.0807	92.1985
94.3	4.9001	15.3508	26.5928	36.4214	46.8607	64.0825	92.2087
94.4	4.9038	15.3513	26.5953	36.4265	46.8657	64.0812	92.2161
94.5	4.9035	15.3539	26.595	36.4304	46.8697	64.0757	92.2178
94.6	4.9068	15.3571	26.5945	36.4342	46.8646	64.0728	92.2107
94.7	4.9092	15.3644	26.5921	36.4374	46.8594	64.0841	92.2125
94.8	4.9089	15.3656	26.5867	36.4345	46.8693	64.0901	92.2093
94.9	4.9055	15.3627	26.5919	36.4409	46.8722	64.0857	92.2036
95	4.895	15.371	26.5904	36.4434	46.8653	64.0812	92.2004
95.1	4.8944	15.3745	26.5826	36.441	46.8596	64.0774	92.1937
95.2	4.8903	15.3697	26.5762	36.4395	46.8578	64.0827	92.1978
95.3	4.8843	15.3619	26.5685	36.4369	46.864	64.0899	92.2098
95.4	4.8811	15.3571	26.5691	36.4437	46.8677	64.0888	92.2158
95.5	4.876	15.3613	26.5748	36.4491	46.8597	64.0899	92.2173
95.6	4.88	15.365	26.5724	36.4509	46.8597	64.0874	92.2214
95.7	4.8861	15.3571	26.5724	36.4545	46.8606	64.08	92.2219
95.8	4.8825	15.3563	26.5725	36.4525	46.8536	64.0785	92.2202
95.9	4.8861	15.3615	26.5707	36.4513	46.8546	64.0742	92.2191
96	4.89	15.3663	26.5739	36.4523	46.8551	64.0713	92.2228
96.1	4.8873	15.3807	26.5731	36.451	46.8567	64.0673	92.2307
96.2	4.8888	15.3885	26.569	36.4504	46.8582	64.0674	92.2322
96.3	4.8878	15.3873	26.5682	36.4484	46.8599	64.0643	92.2281
96.4	4.8835	15.3866	26.5662	36.4481	46.8602	64.0599	92.2303
96.5	4.8814	15.388	26.5595	36.4456	46.8531	64.0617	92.2312
96.6	4.8782	15.3864	26.5539	36.4434	46.8513	64.0641	92.2323
96.7	4.8711	15.3878	26.55	36.4403	46.8558	64.0628	92.2294
96.8	4.867	15.3895	26.549	36.4367	46.8594	64.0591	92.2234
96.9	4.8668	15.3903	26.5448	36.4346	46.8636	64.0591	92.2267
97	4.8665	15.3918	26.5422	36.4331	46.866	64.0592	92.2331
97.1	4.864	15.3949	26.5439	36.4344	46.8659	64.0609	92.2418
97.2	4.8608	15.3972	26.5433	36.4348	46.8687	64.0646	92.2469
97.3	4.8595	15.4011	26.5441	36.4369	46.8744	64.0671	92.257
97.4	4.8559	15.4059	26.5477	36.4426	46.8777	64.0703	92.2627
97.5	4.8543	15.4141	26.5529	36.448	46.8791	64.0759	92.2685
97.6	4.8563	15.4261	26.5603	36.4488	46.8802	64.0758	92.2736
97.7	4.8552	15.4314	26.5685	36.4519	46.8794	64.0759	92.2724
97.8	4.8524	15.4304	26.5707	36.4506	46.8765	64.0762	92.2729
97.9	4.8523	15.4226	26.5691	36.4449	46.8791	64.0748	92.2752
98	4.8483	15.4151	26.568	36.4435	46.882	64.0775	92.2767
98.1	4.8446	15.4176	26.5687	36.4447	46.8832	64.0823	92.2739
98.2	4.8467	15.4189	26.5711	36.448	46.8796	64.0814	92.2733
98.3	4.8454	15.4192	26.5702	36.4502	46.8712	64.0769	92.277
98.4	4.8423	15.4201	26.5699	36.4485	46.866	64.0739	92.2757
98.5	4.838	15.4166	26.5655	36.4467	46.8625	64.0721	92.2724
98.6	4.8316	15.4117	26.5647	36.4437	46.8586	64.0769	92.2727
98.7	4.8287	15.4077	26.5615	36.4409	46.8552	64.0818	92.2769
98.8	4.8256	15.4073	26.5617	36.443	46.8593	64.0839	92.2796
98.9	4.8208	15.4126	26.5628	36.448	46.8629	64.0848	92.2823
99	4.8214	15.4181	26.5616	36.4512	46.8636	64.0874	92.2881
99.1	4.8284	15.4204	26.5641	36.4511	46.8656	64.089	92.29
99.2	4.8312	15.4244	26.5699	36.453	46.8678	64.0885	92.2865
99.3	4.8297	15.4304	26.5761	36.4553	46.8656	64.0914	92.2868
99.4	4.8294	15.4336	26.5775	36.4546	46.865	64.0967	92.2894
99.5	4.8313	15.4313	26.58	36.457	46.8668	64.1006	92.2866
99.6	4.8324	15.4317	26.5822	36.4594	46.8648	64.0977	92.2829
99.7	4.834	15.4318	26.5826	36.4587	46.8627	64.096	92.2824
99.8	4.8356	15.434	26.5826	36.4586	46.8623	64.0949	92.2855
99.9	4.8349	15.4408	26.5875	36.4637	46.8625	64.0971	92.2895
100	4.8302	15.4471	26.5999	36.4664	46.8651	64.0942	92.2884
100.1	4.8269	15.448	26.6037	36.4685	46.8582	64.0966	92.291
100.2	4.8282	15.448	26.6047	36.466	46.8591	64.0992	92.2936
100.3	4.8309	15.4414	26.6136	36.4681	46.8644	64.1041	92.2946
100.4	4.8289	15.4392	26.6249	36.4721	46.8667	64.1021	92.2968
100.5	4.8325	15.4426	26.6366	36.4738	46.8666	64.1018	92.3072
100.6	4.8369	15.4485	26.6448	36.4755	46.8704	64.1036	92.3116
100.7	4.8412	15.4516	26.6587	36.4823	46.8718	64.103	92.3055
100.8	4.846	15.4582	26.6705	36.4882	46.8648	64.1039	92.3052
100.9	4.8583	15.4593	26.6718	36.484	46.8618	64.1074	92.3076
101	4.8673	15.4528	26.6736	36.4805	46.8682	64.1063	92.3085
101.1	4.8628	15.4546	26.6813	36.483	46.8746	64.1031	92.3115
101.2	4.8607	15.463	26.6877	36.4842	46.871	64.0975	92.308
101.3	4.8669	15.4675	26.6878	36.4813	46.8629	64.0934	92.3044
101.4	4.8692	15.465	26.6832	36.4693	46.8619	64.0931	92.3055
101.5	4.8678	15.4554	26.681	36.4586	46.8611	64.0927	92.305
101.6	4.8612	15.4516	26.6835	36.4608	46.8575	64.0917	92.3077
101.7	4.8574	15.4509	26.6871	36.4624	46.8548	64.0906	92.3096
101.8	4.8618	15.4453	26.692	36.465	46.8526	64.0901	92.3062
101.9	4.8663	15.4413	26.697	36.469	46.8502	64.094	92.3012
102	4.8668	15.439	26.7012	36.4669	46.8467	64.0938	92.2989
102.1	4.8627	15.4371	26.7037	36.4633	46.8424	64.0941	92.2985
102.2	4.8572	15.4385	26.7057	36.4622	46.8406	64.0952	92.2967
102.3	4.8592	15.4369	26.7055	36.4599	46.8367	64.0918	92.2949
102.4	4.8607	15.4331	26.7016	36.4551	46.8317	64.0854	92.2978
102.5	4.8574	15.4286	26.6978	36.453	46.8297	64.0783	92.3001
102.6	4.8556	15.428	26.6967	36.458	46.8294	64.0767	92.3002
102.7	4.8515	15.4304	26.699	36.462	46.8283	64.0772	92.3013
102.8	4.8435	15.4319	26.6974	36.4613	46.8239	64.075	92.3073
102.9	4.837	15.4338	26.6913	36.4579	46.8191	64.0755	92.3124
103	4.8354	15.4392	26.6877	36.4566	46.8162	64.0793	92.3146
103.1	4.8333	15.4445	26.6846	36.4565	46.8148	64.0846	92.3139
103.2	4.8334	15.4477	26.6855	36.4617	46.8152	64.088	92.311
103.3	4.8347	15.4547	26.6853	36.4694	46.8157	64.0855	92.3096
103.4	4.8359	15.4604	26.6838	36.4732	46.814	64.0787	92.3072
103.5	4.8346	15.4651	26.6831	36.4744	46.8085	64.0762	92.3036
103.6	4.8327	15.4662	26.6808	36.4761	46.8037	64.0829	92.3054
103.7	4.8305	15.4643	26.6798	36.4775	46.8041	64.0857	92.3096
103.8	4.8276	15.4593	26.6814	36.4811	46.8038	64.0873	92.316
103.9	4.8282	15.4588	26.681	36.484	46.8053	64.0865	92.3201
104	4.8305	15.4636	26.6879	36.491	46.8098	64.0872	92.3182
104.1	4.8315	15.4723	26.6991	36.4991	46.8072	64.0947	92.3221
104.2	4.8356	15.481	26.7023	36.4968	46.8072	64.0992	92.3281
104.3	4.8414	15.4842	26.7068	36.5	46.8104	64.0967	92.3267
104.4	4.8429	15.4887	26.7093	36.5068	46.8099	64.0941	92.3227
104.5	4.8494	15.4945	26.7085	36.514	46.8068	64.0934	92.3205
104.6	4.8556	15.4967	26.717	36.5194	46.8001	64.0931	92.3162
104.7	4.8554	15.495	26.7198	36.5189	46.7981	64.0927	92.3122
104.8	4.8548	15.4888	26.7208	36.5179	46.7923	64.0933	92.3114
104.9	4.8507	15.4877	26.7237	36.5148	46.7866	64.097	92.3158
105	4.8515	15.4884	26.7294	36.5156	46.7868	64.0894	92.319
105.1	4.8496	15.4852	26.7291	36.5193	46.7847	64.0841	92.3186
105.2	4.8412	15.4841	26.7272	36.5205	46.7806	64.086	92.3188
105.3	4.8333	15.488	26.7279	36.5216	46.7775	64.084	92.3171
105.4	4.8311	15.4876	26.7338	36.5227	46.7717	64.0861	92.3205
105.5	4.8309	15.4811	26.7326	36.5217	46.7701	64.0889	92.3243
105.6	4.8305	15.4777	26.7304	36.5176	46.7723	64.0897	92.3247
105.7	4.8302	15.4823	26.7285	36.5138	46.7756	64.0888	92.3259
105.8	4.8335	15.4891	26.7273	36.5151	46.7822	64.087	92.3231
105.9	4.8338	15.4948	26.735	36.5191	46.7814	64.0872	92.3231
106	4.8314	15.5036	26.7389	36.5156	46.7814	64.0853	92.3295
106.1	4.8301	15.5077	26.7429	36.5161	46.788	64.08	92.3312
106.2	4.8257	15.5117	26.7481	36.5231	46.7839	64.082	92.3396
106.3	4.8235	15.5196	26.7505	36.522	46.7874	64.083	92.3419
106.4	4.8232	15.518	26.7543	36.5221	46.7888	64.0878	92.3457
106.5	4.8144	15.5225	26.7579	36.5205	46.7895	64.0917	92.3466
106.6	4.8147	15.5282	26.7636	36.5221	46.7904	64.0959	92.3441
106.7	4.8169	15.5339	26.7657	36.5221	46.7898	64.1002	92.3438
106.8	4.8206	15.5329	26.7631	36.5206	46.7884	64.1099	92.3489
106.9	4.8212	15.5305	26.7614	36.523	46.7923	64.1211	92.355
107	4.8165	15.5327	26.7689	36.5342	46.7952	64.1229	92.356
107.1	4.8119	15.5426	26.7795	36.5434	46.7947	64.1189	92.3595
107.2	4.8153	15.5554	26.784	36.5468	46.7968	64.1212	92.3719
107.3	4.8213	15.5657	26.7883	36.5472	46.8028	64.1309	92.3841
107.4	4.8182	15.5757	26.7981	36.552	46.812	64.1383	92.3901
107.5	4.8085	15.5867	26.8108	36.5639	46.8203	64.1397	92.3956
107.6	4.8075	15.5963	26.8243	36.5727	46.8259	64.1413	92.4041
107.7	4.8139	15.6027	26.8362	36.577	46.8275	64.1499	92.4177
107.8	4.8267	15.6097	26.8448	36.5856	46.8334	64.1588	92.4317
107.9	4.8345	15.6119	26.8523	36.6022	46.845	64.1651	92.4397
108	4.8373	15.6183	26.8629	36.6143	46.8503	64.1655	92.4437
108.1	4.8414	15.6357	26.8749	36.6152	46.8492	64.1621	92.448
108.2	4.8475	15.6466	26.8836	36.6144	46.85	64.1577	92.4538
108.3	4.8575	15.6527	26.8919	36.6171	46.8533	64.1591	92.4561
108.4	4.863	15.6566	26.9023	36.6208	46.8541	64.1569	92.4579
108.5	4.8635	15.6572	26.9124	36.622	46.8508	64.1523	92.4577
108.6	4.8687	15.6563	26.9184	36.6223	46.845	64.1544	92.4553
108.7	4.8732	15.658	26.9219	36.6241	46.8427	64.1521	92.4511
108.8	4.8674	15.6614	26.9254	36.6234	46.8402	64.1495	92.4499
108.9	4.8651	15.6642	26.9289	36.6199	46.8381	64.1491	92.4486
109	4.8631	15.6638	26.9314	36.6202	46.8358	64.1478	92.4502
109.1	4.8536	15.6626	26.936	36.6206	46.8344	64.1449	92.454
109.2	4.8459	15.6631	26.9438	36.6235	46.831	64.1466	92.4565
109.3	4.8424	15.6645	26.9517	36.6267	46.8291	64.1432	92.4559
109.4	4.8418	15.6683	26.9554	36.6293	46.8287	64.1372	92.4535
109.5	4.8352	15.6745	26.9599	36.6268	46.8306	64.1358	92.4498
109.6	4.8303	15.6759	26.9558	36.6248	46.8304	64.1414	92.4465
109.7	4.8312	15.6725	26.9473	36.6244	46.8316	64.1431	92.4495
109.8	4.8317	15.6691	26.9444	36.6219	46.8342	64.1382	92.4533
109.9	4.8324	15.6707	26.9463	36.6161	46.8346	64.1372	92.4607
110	4.8349	15.6758	26.9438	36.6114	46.8309	64.1313	92.4634
110.1	4.838	15.6763	26.9386	36.6133	46.8269	64.1248	92.4619
110.2	4.8402	15.6782	26.9338	36.6157	46.827	64.1218	92.4622
110.3	4.8433	15.6804	26.9363	36.6133	46.8273	64.1204	92.4677
110.4	4.8381	15.6831	26.9381	36.6111	46.8297	64.1247	92.4799
110.5	4.8346	15.6841	26.9393	36.6076	46.838	64.1304	92.487
110.6	4.8351	15.6859	26.9465	36.61	46.8407	64.1309	92.486
110.7	4.8348	15.6933	26.9466	36.614	46.8375	64.1302	92.4877
110.8	4.8376	15.6988	26.9405	36.6116	46.8423	64.1283	92.4893
110.9	4.8389	15.6994	26.9413	36.6181	46.848	64.1201	92.488
111	4.8367	15.7039	26.941	36.6337	46.8435	64.1185	92.4871
111.1	4.8357	15.7106	26.9367	36.6321	46.8416	64.122	92.4913
111.2	4.8364	15.7103	26.9363	36.6253	46.8422	64.1238	92.4977
111.3	4.8383	15.7118	26.9321	36.6259	46.8445	64.1295	92.5054
111.4	4.8423	15.7114	26.9249	36.6273	46.8523	64.134	92.5134
111.5	4.8468	15.7137	26.9215	36.6293	46.8547	64.135	92.5209
111.6	4.8499	15.7188	26.9194	36.6302	46.8562	64.1395	92.5298
111.7	4.8503	15.7213	26.9166	36.6349	46.8554	64.1415	92.5348
111.8	4.851	15.7213	26.9163	36.6425	46.857	64.1423	92.5374
111.9	4.8528	15.7269	26.9197	36.6494	46.8553	64.1363	92.5401
112	4.8625	15.7334	26.9172	36.6501	46.8539	64.1317	92.5433
112.1	4.8708	15.7337	26.9135	36.6473	46.853	64.1286	92.5502
112.2	4.8675	15.7333	26.9164	36.6513	46.851	64.1222	92.5546
112.3	4.8665	15.7388	26.9184	36.6559	46.8488	64.1182	92.5602
112.4	4.8726	15.7472	26.9155	36.6577	46.8443	64.1155	92.5656
112.5	4.8757	15.7511	26.9102	36.6562	46.8396	64.1126	92.5682
112.6	4.8796	15.7526	26.9066	36.6562	46.8373	64.1086	92.5691
112.7	4.8895	15.7532	26.8958	36.6605	46.8306	64.1056	92.573
112.8	4.8904	15.7529	26.8871	36.6607	46.8291	64.101	92.5784
112.9	4.8857	15.7472	26.884	36.6599	46.8323	64.0934	92.5796
113	4.8794	15.7443	26.8787	36.6614	46.8227	64.0926	92.5831
113.1	4.8764	15.7483	26.8763	36.6583	46.8177	64.0935	92.5894
113.2	4.8737	15.7499	26.8693	36.6577	46.8147	64.0945	92.5939
113.3	4.8739	15.7495	26.8706	36.661	46.8111	64.0959	92.5951
113.4	4.8715	15.7513	26.8586	36.6657	46.8048	64.0872	92.586
113.5	4.8775	15.7541	26.8607	36.6637	46.7936	64.0897	92.5864
113.6	4.8792	15.7553	26.8608	36.6522	46.7896	64.0982	92.5917
113.7	4.8805	15.7514	26.8693	36.6566	46.7838	64.1044	92.5939
113.8	4.8717	15.7547	26.8846	36.6629	46.7851	64.098	92.5924
113.9	4.8711	15.7637	26.8924	36.6646	46.7764	64.0972	92.598
114	4.8806	15.7657	26.8997	36.6584	46.7788	64.1018	92.602
114.1	4.8768	15.7574	26.9201	36.6571	46.7787	64.1007	92.601
114.2	4.8739	15.7567	26.9425	36.6589	46.771	64.0982	92.6025
114.3	4.8812	15.7576	26.9594	36.6592	46.7604	64.0914	92.6064
114.4	4.891	15.7537	26.9759	36.6587	46.7498	64.0894	92.614
114.5	4.8939	15.7533	26.992	36.6561	46.7462	64.0932	92.6217
114.6	4.8911	15.75	27.0114	36.6572	46.7492	64.0963	92.6235
114.7	4.8861	15.75	27.0312	36.656	46.7474	64.1	92.6288
114.8	4.8891	15.751	27.0479	36.6628	46.7423	64.1055	92.6372
114.9	4.8948	15.7527	27.0654	36.6647	46.7367	64.114	92.6499
115	4.8976	15.7575	27.0836	36.6727	46.7368	64.1144	92.6612
115.1	4.9009	15.7596	27.1073	36.6867	46.7351	64.1065	92.667
115.2	4.9019	15.7641	27.1322	36.6965	46.7277	64.1036	92.6704
115.3	4.9083	15.7654	27.1497	36.6931	46.722	64.1051	92.6765
115.4	4.9136	15.7635	27.168	36.694	46.7167	64.1044	92.6803
115.5	4.9131	15.7679	27.1949	36.7068	46.7116	64.1099	92.6859
115.6	4.9157	15.7762	27.22	36.7161	46.7056	64.1148	92.69
115.7	4.9202	15.7758	27.2427	36.725	46.6944	64.1086	92.6889
115.8	4.918	15.773	27.2675	36.7311	46.6809	64.1042	92.6883
115.9	4.9209	15.775	27.2884	36.7289	46.6708	64.1087	92.6902
116	4.9238	15.772	27.3016	36.7307	46.6644	64.1126	92.697
116.1	4.9152	15.7679	27.3144	36.7403	46.6586	64.1142	92.706
116.2	4.9132	15.7715	27.3331	36.749	46.6515	64.113	92.7066
116.3	4.9179	15.7768	27.357	36.7589	46.6348	64.1111	92.7102
116.4	4.923	15.7853	27.367	36.7639	46.616	64.1132	92.7184
116.5	4.9288	15.7918	27.3813	36.7646	46.606	64.1182	92.7228
116.6	4.9246	15.793	27.4059	36.7626	46.5947	64.1207	92.7274
116.7	4.9216	15.7951	27.4221	36.7651	46.5817	64.1288	92.7338
116.8	4.924	15.7948	27.4402	36.7759	46.5742	64.1317	92.7377
116.9	4.9225	15.7994	27.465	36.7896	46.5586	64.1344	92.748
117	4.9239	15.8073	27.4837	36.7935	46.5413	64.1398	92.756
117.1	4.9267	15.8061	27.5016	36.7995	46.5273	64.1391	92.7545
117.2	4.9264	15.8091	27.5179	36.8043	46.5106	64.1342	92.7498
117.3	4.9282	15.8162	27.5309	36.8133	46.492	64.1353	92.747
117.4	4.931	15.8161	27.5454	36.8183	46.4711	64.1344	92.7478
117.5	4.9309	15.8114	27.5565	36.8193	46.4538	64.1349	92.7502
117.6	4.9263	15.8114	27.5602	36.823	46.4393	64.1394	92.7572
117.7	4.9243	15.8088	27.5598	36.8332	46.4265	64.1426	92.7637
117.8	4.9271	15.807	27.5604	36.8407	46.4153	64.1418	92.7633
117.9	4.9292	15.812	27.5615	36.8423	46.4036	64.1443	92.766
118	4.9309	15.8161	27.5689	36.8438	46.3933	64.1495	92.7659
118.1	4.9302	15.8181	27.5703	36.8484	46.3894	64.1615	92.7704
118.2	4.9307	15.8168	27.5812	36.8619	46.3848	64.1703	92.7761
118.3	4.9334	15.8193	27.5854	36.8741	46.3778	64.1769	92.7813
118.4	4.9366	15.8254	27.586	36.8789	46.3743	64.1833	92.7872
118.5	4.9459	15.8284	27.592	36.881	46.3671	64.1885	92.7938
118.6	4.9495	15.8307	27.5969	36.8844	46.3585	64.1949	92.8016
118.7	4.9499	15.8374	27.603	36.8888	46.3495	64.196	92.8043
118.8	4.9536	15.8421	27.61	36.8959	46.3417	64.1986	92.7992
118.9	4.9551	15.8446	27.6146	36.8991	46.3286	64.2041	92.7976
119	4.9555	15.8481	27.6145	36.8988	46.3143	64.2065	92.7984
119.1	4.9589	15.8508	27.6139	36.9029	46.3072	64.2071	92.8006
119.2	4.9604	15.8505	27.62	36.9087	46.3021	64.2017	92.8011
119.3	4.9585	15.8522	27.6255	36.9146	46.2935	64.1979	92.7996
119.4	4.9577	15.8529	27.6199	36.9153	46.2791	64.2052	92.8058
119.5	4.9541	15.8463	27.6145	36.915	46.2738	64.2002	92.8063
119.6	4.9464	15.8382	27.6193	36.9188	46.2645	64.1988	92.8076
119.7	4.9396	15.841	27.6196	36.9147	46.2612	64.2006	92.8104
119.8	4.9403	15.8412	27.6194	36.9156	46.259	64.2051	92.8184
119.9	4.9335	15.8375	27.6236	36.9217	46.2566	64.2131	92.8296
120	4.9303	15.8375	27.6337	36.9373	46.2539	64.2168	92.8341
120.1	4.9301	15.8377	27.6474	36.9471	46.2461	64.2247	92.8425
120.2	4.9338	15.841	27.6509	36.9477	46.2453	64.229	92.8486
120.3	4.9393	15.8454	27.6588	36.9568	46.2436	64.2326	92.8545
120.4	4.9389	15.8532	27.6646	36.9623	46.2396	64.2307	92.8599
120.5	4.9449	15.8606	27.6638	36.9677	46.2309	64.2298	92.8684
120.6	4.9485	15.8666	27.6582	36.9685	46.2271	64.2345	92.878
120.7	4.9517	15.8677	27.6613	36.9724	46.2265	64.2427	92.8898
120.8	4.9483	15.871	27.6652	36.9744	46.2208	64.2501	92.8973
120.9	4.9483	15.8774	27.6755	36.977	46.2232	64.2551	92.9011
121	4.9487	15.8861	27.6769	36.9814	46.2282	64.2553	92.9018
121.1	4.9512	15.8943	27.6819	36.9863	46.2271	64.2536	92.8994
121.2	4.9538	15.9042	27.6816	36.9899	46.2229	64.2608	92.9106
121.3	4.954	15.9057	27.6762	36.9901	46.226	64.2679	92.924
121.4	4.9476	15.9	27.6838	36.9968	46.2351	64.2644	92.9285
121.5	4.9372	15.9063	27.6965	37.004	46.2363	64.2607	92.934
121.6	4.9395	15.9172	27.6976	37.0015	46.2356	64.2612	92.943
121.7	4.9448	15.9177	27.6986	37.0012	46.2396	64.2613	92.9475
121.8	4.9419	15.9205	27.7043	37.0033	46.2432	64.2637	92.9531
121.9	4.9413	15.9207	27.7091	37.0011	46.25	64.2701	92.9638
122	4.9457	15.9209	27.7138	37.0037	46.2583	64.2722	92.9713
122.1	4.9438	15.9227	27.7175	37.0083	46.2597	64.2693	92.9782
122.2	4.9424	15.9217	27.7194	37.0117	46.2591	64.2687	92.9868
122.3	4.9448	15.9246	27.72	37.013	46.2624	64.273	92.9987
122.4	4.9446	15.9251	27.7234	37.0111	46.2748	64.2723	93.0076
122.5	4.9446	15.9232	27.7303	37.0155	46.28	64.2718	93.0168
122.6	4.9426	15.9245	27.7348	37.0202	46.2866	64.2748	93.0288
122.7	4.9462	15.9235	27.7395	37.0258	46.2983	64.2771	93.0395
122.8	4.9456	15.9259	27.7409	37.0306	46.3081	64.2748	93.0449
122.9	4.944	15.9312	27.7447	37.0311	46.3137	64.2705	93.0496
123	4.9468	15.9329	27.7487	37.0313	46.3172	64.2701	93.0571
123.1	4.9488	15.932	27.7503	37.0295	46.3268	64.2655	93.063
123.2	4.9415	15.9301	27.752	37.0311	46.3338	64.2586	93.069
123.3	4.9348	15.9285	27.7541	37.0335	46.3401	64.2579	93.0783
123.4	4.9303	15.9319	27.7597	37.0337	46.349	64.255	93.0854
123.5	4.9208	15.937	27.7674	37.0397	46.3558	64.2491	93.0921
123.6	4.9147	15.9409	27.7745	37.0483	46.3599	64.2425	93.0977
123.7	4.9128	15.9411	27.7809	37.0483	46.3615	64.2402	93.1034
123.8	4.9037	15.9349	27.7861	37.0491	46.3664	64.2407	93.1106
123.9	4.8937	15.9339	27.785	37.0484	46.372	64.2412	93.1171
124	4.8857	15.9344	27.7829	37.0453	46.3808	64.2347	93.1257
124.1	4.8741	15.9352	27.7877	37.0515	46.3825	64.2298	93.1332
124.2	4.8655	15.941	27.7903	37.0602	46.3864	64.2241	93.1399
124.3	4.8601	15.9424	27.7899	37.0662	46.3969	64.2215	93.1481
124.4	4.8509	15.9416	27.7867	37.0718	46.4089	64.2251	93.1592
124.5	4.8423	15.9402	27.7877	37.0788	46.4221	64.2251	93.1686
124.6	4.8347	15.9432	27.7964	37.0912	46.4306	64.2269	93.1754
124.7	4.8311	15.9506	27.8062	37.1034	46.4361	64.2286	93.181
124.8	4.8335	15.9537	27.8099	37.1097	46.4465	64.2283	93.1886
124.9	4.8281	15.9542	27.8123	37.1146	46.4622	64.225	93.201
125	4.8207	15.9551	27.8215	37.1219	46.4725	64.2192	93.2008
125.1	4.8148	15.9609	27.8268	37.1223	46.4769	64.223	93.2067
125.2	4.8145	15.9601	27.8296	37.1236	46.4869	64.2237	93.21
125.3	4.8126	15.9571	27.8324	37.1345	46.4885	64.2162	93.214
125.4	4.8049	15.9642	27.8348	37.1406	46.4873	64.2124	93.2226
125.5	4.8037	15.9677	27.8328	37.144	46.4964	64.2094	93.2236
125.6	4.801	15.9666	27.8324	37.1474	46.5005	64.2055	93.2208
125.7	4.7943	15.9739	27.831	37.1433	46.5062	64.2009	93.2249
125.8	4.7909	15.9746	27.8304	37.138	46.5161	64.1937	93.2327
125.9	4.7821	15.9706	27.8301	37.1398	46.5238	64.1873	93.2358
126	4.7718	15.9732	27.8355	37.1468	46.5287	64.1853	93.2373
126.1	4.7637	15.9791	27.8384	37.1528	46.5345	64.1811	93.2452
126.2	4.7591	15.9792	27.838	37.1559	46.5415	64.1721	93.2449
126.3	4.7521	15.9789	27.8424	37.1583	46.5394	64.1628	93.2419
126.4	4.7446	15.9848	27.8451	37.1555	46.5429	64.1519	93.2397
126.5	4.7397	15.9863	27.8469	37.1548	46.5447	64.1406	93.2358
126.6	4.7304	15.9868	27.8502	37.1588	46.5411	64.1294	93.2348
126.7	4.7241	15.9886	27.8522	37.1628	46.5411	64.1256	93.2386
126.8	4.7175	15.9887	27.8522	37.1667	46.5449	64.1237	93.2389
126.9	4.7108	15.9881	27.8594	37.1738	46.5459	64.1274	93.2452
127	4.7078	15.9872	27.8638	37.1764	46.5491	64.1251	93.2495
127.1	4.7114	15.9898	27.8729	37.1804	46.5535	64.1146	93.2467
127.2	4.7096	15.9958	27.8821	37.1835	46.5569	64.1116	93.2448
127.3	4.7138	16.0036	27.8813	37.1825	46.5657	64.1091	93.2421
127.4	4.7146	16.0007	27.8826	37.1885	46.5714	64.1113	93.2476
127.5	4.7063	15.999	27.8838	37.1932	46.5772	64.1021	93.2446
127.6	4.7003	15.9996	27.8936	37.202	46.5744	64.0942	93.2409
127.7	4.6945	16.0136	27.8909	37.201	46.5747	64.0926	93.2399
127.8	4.6966	16.0105	27.8904	37.2033	46.5818	64.0945	93.246
127.9	4.6898	16.0055	27.8953	37.2153	46.5977	64.0946	93.2527
128	4.6813	16.0097	27.9053	37.2275	46.6145	64.0909	93.26
128.1	4.6756	16.0171	27.9128	37.2349	46.6277	64.0821	93.2564
128.2	4.6797	16.0248	27.9215	37.2447	46.6324	64.0719	93.2454
128.3	4.6817	16.0341	27.9295	37.2482	46.63	64.0649	93.2405
128.4	4.6839	16.0386	27.9275	37.2482	46.6284	64.0611	93.2414
128.5	4.6806	16.0398	27.9291	37.2503	46.6338	64.0515	93.239
128.6	4.6769	16.0394	27.9344	37.2541	46.6389	64.0453	93.2361
128.7	4.6793	16.0437	27.9367	37.253	46.6404	64.0451	93.237
128.8	4.6783	16.0434	27.9356	37.2524	46.6444	64.0401	93.2381
128.9	4.6727	16.0419	27.9433	37.2555	46.646	64.0345	93.2362
129	4.6704	16.048	27.9546	37.2565	46.6462	64.031	93.2342
129.1	4.6738	16.0526	27.9606	37.258	46.6491	64.0291	93.2338
129.2	4.6747	16.0513	27.965	37.2624	46.6519	64.0203	93.2329
129.3	4.6737	16.0528	27.9687	37.2642	46.6505	64.0074	93.2299
129.4	4.6756	16.0604	27.9699	37.2628	46.6504	64.0042	93.2281
129.5	4.6763	16.0621	27.9761	37.2622	46.657	64.0031	93.2236
129.6	4.673	16.0609	27.9833	37.2666	46.6594	63.993	93.2183
129.7	4.6682	16.0671	27.9803	37.2712	46.6621	63.9766	93.212
129.8	4.671	16.0727	27.972	37.2726	46.6629	63.9661	93.2136
129.9	4.672	16.0716	27.9675	37.2768	46.6642	63.9676	93.2227
130	4.6707	16.0689	27.9691	37.2826	46.669	63.961	93.2199
130.1	4.6721	16.0719	27.972	37.2936	46.6693	63.9578	93.2236
130.2	4.6711	16.0808	27.9687	37.2972	46.6789	63.9578	93.2291
130.3	4.6743	16.0867	27.9744	37.305	46.6903	63.9502	93.2304
130.4	4.6698	16.095	27.9813	37.3161	46.691	63.9428	93.227
130.5	4.6735	16.1039	27.9817	37.3193	46.6938	63.9343	93.2241
130.6	4.6795	16.1056	27.9777	37.3218	46.6915	63.9293	93.229
130.7	4.6765	16.1088	27.9704	37.3198	46.6984	63.9275	93.2384
130.8	4.6716	16.1062	27.9764	37.3238	46.7097	63.9223	93.2381
130.9	4.6641	16.1064	27.9853	37.3347	46.7111	63.9102	93.2337
131	4.6676	16.122	27.9849	37.3382	46.7087	63.8974	93.2324
131.1	4.6746	16.1179	27.9814	37.3373	46.7059	63.8943	93.2357
131.2	4.6729	16.1086	27.978	37.3388	46.7105	63.893	93.2395
131.3	4.6663	16.1037	27.9781	37.3429	46.7133	63.8885	93.2395
131.4	4.6569	16.1012	27.9814	37.3495	46.7116	63.8847	93.2348
131.5	4.6542	16.1015	27.9787	37.354	46.7114	63.8787	93.234
131.6	4.6551	16.1027	27.9752	37.3555	46.7128	63.8748	93.2374
131.7	4.6548	16.0998	27.9753	37.3581	46.7134	63.8695	93.2379
131.8	4.6521	16.0997	27.9719	37.3655	46.7124	63.8648	93.2337
131.9	4.6487	16.1079	27.9696	37.3709	46.7118	63.8649	93.2354
132	4.6475	16.1102	27.968	37.3715	46.7175	63.8618	93.2377
132.1	4.6433	16.1057	27.9651	37.3753	46.7226	63.8644	93.2375
132.2	4.639	16.1061	27.9628	37.3771	46.7264	63.8655	93.2349
132.3	4.6413	16.1043	27.9591	37.3798	46.7274	63.857	93.234
132.4	4.6432	16.104	27.9514	37.3821	46.7275	63.8457	93.2328
132.5	4.6459	16.1007	27.9445	37.3818	46.7296	63.8356	93.231
132.6	4.6454	16.0949	27.9377	37.3803	46.7293	63.8267	93.2286
132.7	4.6429	16.0921	27.9374	37.3776	46.7301	63.8177	93.2257
132.8	4.6374	16.091	27.9362	37.3697	46.7363	63.8045	93.2264
132.9	4.6306	16.082	27.9342	37.3608	46.738	63.7996	93.2356
133	4.6215	16.0736	27.9325	37.3536	46.743	63.8029	93.245
133.1	4.6138	16.0694	27.9391	37.3559	46.7523	63.8003	93.2439
133.2	4.6079	16.0706	27.9491	37.3647	46.7544	63.8049	93.2495
133.3	4.6102	16.077	27.9494	37.3611	46.7573	63.8102	93.2535
133.4	4.615	16.0766	27.9493	37.3612	46.7561	63.8089	93.2488
133.5	4.6079	16.0785	27.9453	37.3621	46.7509	63.8084	93.2488
133.6	4.6085	16.086	27.9354	37.3538	46.7508	63.8131	93.2585
133.7	4.6086	16.0847	27.924	37.3496	46.7568	63.8171	93.2691
133.8	4.5992	16.0833	27.9156	37.3551	46.7599	63.8208	93.2736
133.9	4.5943	16.0913	27.9114	37.3551	46.7562	63.8276	93.2822
134	4.596	16.0945	27.9167	37.3477	46.7606	63.8281	93.2851
134.1	4.5984	16.0926	27.9283	37.3495	46.7628	63.8248	93.2835
134.2	4.5977	16.0996	27.9388	37.3482	46.763	63.8237	93.2822
134.3	4.6018	16.098	27.9367	37.346	46.7643	63.8222	93.2807
134.4	4.6012	16.0915	27.9389	37.3465	46.7634	63.8201	93.2818
134.5	4.5927	16.089	27.9418	37.3442	46.7596	63.8193	93.2834
134.6	4.586	16.0886	27.9428	37.3398	46.7569	63.8185	93.2848
134.7	4.5807	16.0876	27.9401	37.3335	46.7591	63.8133	93.2805
134.8	4.5732	16.0864	27.9386	37.3311	46.7589	63.8091	93.2773
134.9	4.5679	16.0857	27.9389	37.3279	46.7543	63.8027	93.277
135	4.5619	16.0861	27.9409	37.3238	46.7543	63.7983	93.2745
135.1	4.5522	16.0834	27.9423	37.3194	46.7557	63.7931	93.2683
135.2	4.5423	16.0743	27.9398	37.3151	46.7558	63.791	93.2681
135.3	4.53	16.0666	27.9371	37.3066	46.7569	63.7915	93.2756
135.4	4.5185	16.0598	27.9372	37.2996	46.7643	63.7942	93.2767
135.5	4.5065	16.0526	27.9392	37.2965	46.7727	63.799	93.2756
135.6	4.4988	16.0521	27.9381	37.292	46.7786	63.8022	93.2747
135.7	4.4941	16.0538	27.9405	37.284	46.7842	63.805	93.274
135.8	4.4923	16.0557	27.9411	37.279	46.7863	63.8081	93.2773
135.9	4.4922	16.0564	27.9368	37.2792	46.7912	63.8131	93.2808
136	4.4906	16.0571	27.9385	37.2767	46.7993	63.8184	93.2834
136.1	4.49	16.0596	27.9443	37.2766	46.8076	63.8175	93.2796
136.2	4.4898	16.0626	27.9468	37.2759	46.8107	63.8158	93.2782
136.3	4.4901	16.0677	27.9488	37.2689	46.813	63.8218	93.2837
136.4	4.4948	16.0624	27.9523	37.2629	46.8223	63.8303	93.2873
136.5	4.4921	16.0615	27.9603	37.2636	46.8326	63.8399	93.2938
136.6	4.4892	16.0687	27.9679	37.2682	46.842	63.8453	93.2954
136.7	4.4918	16.0766	27.9733	37.2736	46.8478	63.8489	93.2955
136.8	4.4938	16.0877	27.9801	37.274	46.8547	63.8487	93.2936
136.9	4.4961	16.0994	27.9852	37.2707	46.8609	63.8487	93.2852
137	4.4938	16.106	27.9863	37.264	46.8646	63.849	93.2807
137.1	4.4925	16.1061	27.9879	37.2581	46.8693	63.8549	93.286
137.2	4.4907	16.1065	27.9909	37.2541	46.8755	63.8639	93.2929
137.3	4.4848	16.1096	27.9968	37.2472	46.8814	63.8634	93.2923
137.4	4.48	16.1129	28.0014	37.2447	46.8845	63.861	93.2914
137.5	4.4807	16.1108	27.9974	37.242	46.8891	63.8606	93.2915
137.6	4.4824	16.1115	27.9952	37.2401	46.8941	63.8612	93.2902
137.7	4.4791	16.1146	28.0006	37.2388	46.8993	63.8723	93.2987
137.8	4.4781	16.1147	28	37.2331	46.9142	63.879	93.3046
137.9	4.4793	16.1165	28.0058	37.2367	46.924	63.8862	93.3084
138	4.4777	16.1279	28.0165	37.2402	46.9299	63.8934	93.3148
138.1	4.4777	16.1397	28.0264	37.2417	46.9385	63.8976	93.3189
138.2	4.4728	16.1481	28.0343	37.2435	46.9412	63.9001	93.319
138.3	4.4673	16.1556	28.0413	37.2415	46.938	63.8995	93.3211
138.4	4.4646	16.158	28.0408	37.2373	46.9388	63.8992	93.3205
138.5	4.4577	16.1592	28.0464	37.231	46.943	63.8954	93.3194
138.6	4.4485	16.1625	28.052	37.2247	46.9473	63.8938	93.3198
138.7	4.4443	16.161	28.0581	37.2191	46.9514	63.893	93.3179
138.8	4.4371	16.1565	28.0717	37.2206	46.9505	63.8973	93.3183
138.9	4.4303	16.1572	28.0767	37.2271	46.9509	63.902	93.3179
139	4.4305	16.1575	28.0779	37.232	46.9518	63.9059	93.3198
139.1	4.4261	16.1573	28.0816	37.2305	46.9545	63.9092	93.3208
139.2	4.4233	16.1558	28.0836	37.2347	46.9614	63.9099	93.3173
139.3	4.4191	16.1574	28.0868	37.2386	46.9659	63.9076	93.3157
139.4	4.416	16.1603	28.0898	37.2427	46.9655	63.9016	93.3165
139.5	4.4144	16.1583	28.0864	37.2424	46.9707	63.8975	93.31
139.6	4.4106	16.1548	28.0841	37.2396	46.9765	63.8948	93.3011
139.7	4.4088	16.1594	28.0825	37.2379	46.9762	63.8949	93.2993
139.8	4.407	16.1623	28.0821	37.2414	46.9823	63.8978	93.3031
139.9	4.4025	16.1615	28.0894	37.2483	46.9889	63.9015	93.311
140	4.3944	16.1709	28.0984	37.2581	46.9954	63.901	93.3126
140.1	4.3957	16.1829	28.1019	37.2677	47.0024	63.9028	93.308
140.2	4.3989	16.1841	28.1033	37.2726	47.0068	63.9076	93.3057
140.3	4.401	16.1843	28.1024	37.2792	47.0131	63.9133	93.3044
140.4	4.4003	16.1825	28.1079	37.2852	47.0211	63.918	93.3027
140.5	4.3986	16.1809	28.116	37.2893	47.0275	63.9267	93.3002
140.6	4.3967	16.1809	28.1231	37.2926	47.0327	63.937	93.3024
140.7	4.3965	16.1842	28.1303	37.295	47.0363	63.9431	93.31
140.8	4.3996	16.1892	28.135	37.2961	47.0395	63.944	93.3136
140.9	4.4017	16.1918	28.1407	37.3019	47.0426	63.9472	93.3129
141	4.4042	16.1969	28.1387	37.3048	47.048	63.9455	93.3071
141.1	4.4091	16.2041	28.1433	37.3159	47.047	63.9431	93.3065
141.2	4.408	16.2111	28.1473	37.3225	47.0428	63.9428	93.3041
141.3	4.4087	16.2095	28.1473	37.3257	47.0416	63.9437	93.3074
141.4	4.4095	16.2072	28.1514	37.3279	47.0432	63.9439	93.3094
141.5	4.4056	16.2088	28.1579	37.3289	47.0414	63.9434	93.3135
141.6	4.4047	16.2086	28.1594	37.3289	47.0391	63.9394	93.3129
141.7	4.4075	16.204	28.1608	37.3318	47.0394	63.9356	93.3091
141.8	4.4055	16.2039	28.1638	37.3345	47.0428	63.9327	93.3083
141.9	4.4002	16.2009	28.1648	37.3309	47.0406	63.926	93.3063
142	4.3948	16.1957	28.1702	37.3292	47.0341	63.9227	93.3019
142.1	4.3896	16.1952	28.1747	37.3294	47.0322	63.9198	93.3012
142.2	4.3845	16.1947	28.1784	37.3301	47.0283	63.9144	93.299
142.3	4.3791	16.1957	28.1814	37.3268	47.0209	63.9116	93.2958
142.4	4.3799	16.1877	28.1799	37.3205	47.0223	63.9067	93.293
142.5	4.3784	16.1771	28.1844	37.317	47.0231	63.9006	93.2906
142.6	4.3717	16.1758	28.1849	37.313	47.0203	63.8947	93.2887
142.7	4.371	16.174	28.1833	37.3105	47.0193	63.8932	93.2879
142.8	4.3664	16.1692	28.1853	37.3126	47.0175	63.8936	93.289
142.9	4.3614	16.1683	28.1902	37.3186	47.0115	63.891	93.2912
143	4.3637	16.1723	28.1931	37.3207	47.0133	63.8866	93.2913
143.1	4.3648	16.1672	28.195	37.3193	47.0129	63.886	93.2921
143.2	4.3632	16.1627	28.1951	37.3134	47.0122	63.8934	93.2993
143.3	4.3614	16.1578	28.1946	37.3121	47.0212	63.8926	93.2981
143.4	4.353	16.1549	28.1959	37.3197	47.0265	63.8913	93.2997
143.5	4.3469	16.1601	28.1951	37.3232	47.028	63.8909	93.3023
143.6	4.3476	16.1591	28.1997	37.3248	47.0269	63.8894	93.2979
143.7	4.3495	16.1549	28.2076	37.3259	47.0213	63.8985	93.3009
143.8	4.3498	16.155	28.2089	37.329	47.0215	63.905	93.3034
143.9	4.354	16.1557	28.2091	37.3393	47.0237	63.9069	93.3013
144	4.358	16.1572	28.2132	37.344	47.0299	63.9112	93.3022
144.1	4.3605	16.1608	28.2069	37.3466	47.0354	63.9195	93.3068
144.2	4.3618	16.1638	28.2043	37.3569	47.0441	63.9197	93.3048
144.3	4.3621	16.1694	28.2061	37.3698	47.0511	63.9163	93.3046
144.4	4.3638	16.1776	28.2051	37.3727	47.0493	63.9191	93.3066
144.5	4.3659	16.1816	28.2094	37.3756	47.0473	63.9233	93.3073
144.6	4.3676	16.1841	28.2137	37.3763	47.0491	63.9219	93.3086
144.7	4.3669	16.1867	28.2159	37.3776	47.0518	63.9233	93.3083
144.8	4.3674	16.1873	28.2156	37.3742	47.0517	63.9225	93.3088
144.9	4.3665	16.1888	28.2117	37.3708	47.0534	63.9261	93.3139
145	4.3643	16.1917	28.2079	37.3671	47.0565	63.9268	93.3178
145.1	4.3628	16.1948	28.2098	37.3665	47.0574	63.9341	93.3219
145.2	4.3608	16.1923	28.2138	37.3703	47.0605	63.9421	93.3305
145.3	4.3579	16.1883	28.2205	37.3776	47.068	63.9473	93.3322
145.4	4.3528	16.1917	28.2276	37.3833	47.0739	63.9479	93.3316
145.5	4.3588	16.1951	28.2297	37.3851	47.0642	63.9446	93.3272
145.6	4.3639	16.1978	28.2252	37.3822	47.0649	63.9439	93.325
145.7	4.3584	16.1925	28.2212	37.3815	47.0675	63.9505	93.3332
145.8	4.3524	16.1885	28.2249	37.3857	47.0718	63.9556	93.3411
145.9	4.3489	16.1864	28.2319	37.3893	47.0753	63.9584	93.3488
146	4.348	16.194	28.2354	37.3911	47.0776	63.9635	93.3558
146.1	4.3484	16.1986	28.2387	37.3966	47.0793	63.9706	93.3628
146.2	4.3455	16.1987	28.242	37.4027	47.0801	63.9743	93.3708
146.3	4.3465	16.2018	28.2445	37.4078	47.0804	63.9729	93.3726
146.4	4.3461	16.2041	28.2533	37.4175	47.0849	63.9785	93.3697
146.5	4.3445	16.209	28.2605	37.4219	47.0952	63.9834	93.3704
146.6	4.3487	16.216	28.2674	37.4245	47.1002	63.9855	93.3687
146.7	4.3482	16.2229	28.2716	37.4213	47.1012	63.9885	93.3666
146.8	4.3519	16.2249	28.2747	37.4226	47.1013	63.9912	93.366
146.9	4.3527	16.2238	28.2754	37.4188	47.1047	63.9929	93.3599
147	4.3525	16.224	28.2792	37.4183	47.1059	63.9964	93.3563
147.1	4.3546	16.2257	28.283	37.4179	47.1051	63.9975	93.3564
147.2	4.3543	16.2256	28.2849	37.4148	47.1044	63.997	93.355
147.3	4.3502	16.2266	28.2865	37.4139	47.1037	63.9953	93.3531
147.4	4.3437	16.2305	28.2833	37.4156	47.1062	63.9975	93.356
147.5	4.3392	16.2313	28.2854	37.4146	47.1093	64.0011	93.3566
147.6	4.3322	16.2285	28.2919	37.4185	47.1107	64.0085	93.3546
147.7	4.328	16.2321	28.2958	37.4221	47.1159	64.0114	93.3548
147.8	4.3285	16.2379	28.3009	37.4246	47.1194	64.0138	93.3551
147.9	4.3286	16.2477	28.3017	37.4293	47.1219	64.019	93.3512
148	4.3326	16.25	28.301	37.4323	47.1242	64.0271	93.351
148.1	4.3331	16.2551	28.2988	37.431	47.1276	64.0325	93.3524
148.2	4.3297	16.249	28.3022	37.4316	47.1277	64.0383	93.3527
148.3	4.3309	16.2488	28.3114	37.4327	47.1293	64.0485	93.3531
148.4	4.3361	16.2544	28.3182	37.4356	47.1308	64.0534	93.3516
148.5	4.3371	16.2568	28.3251	37.4399	47.1306	64.0591	93.3499
148.6	4.3377	16.2652	28.3314	37.4431	47.1363	64.0695	93.3477
148.7	4.3463	16.2742	28.3329	37.4478	47.1428	64.0688	93.3455
148.8	4.3507	16.2813	28.3337	37.4521	47.1421	64.0692	93.3383
148.9	4.3506	16.2855	28.3348	37.4525	47.1392	64.07	93.3368
149	4.3509	16.2844	28.3347	37.4519	47.143	64.0695	93.336
149.1	4.3484	16.2839	28.3376	37.4492	47.1421	64.0703	93.3329
149.2	4.3465	16.2893	28.338	37.4471	47.1454	64.072	93.3309
149.3	4.3458	16.2919	28.3376	37.4479	47.1536	64.0724	93.3231
149.4	4.3471	16.2923	28.3401	37.4488	47.1473	64.0733	93.3157
149.5	4.3497	16.2923	28.3354	37.4462	47.1405	64.0761	93.313
149.6	4.3497	16.287	28.3384	37.4411	47.1359	64.0805	93.3102
149.7	4.342	16.2836	28.3465	37.434	47.138	64.0811	93.3068
149.8	4.3319	16.2852	28.3503	37.4308	47.1358	64.0791	93.3063
149.9	4.3307	16.2886	28.3547	37.4335	47.1367	64.0773	93.3059
150	4.3321	16.2918	28.3566	37.4377	47.1455	64.0776	93.3031
150.1	4.3292	16.2949	28.361	37.4361	47.1552	64.0762	93.3011
150.2	4.3245	16.2933	28.3691	37.433	47.1605	64.0765	93.3006
150.3	4.3221	16.2893	28.3726	37.435	47.1634	64.0764	93.2941
150.4	4.3216	16.2871	28.3731	37.4385	47.1625	64.0733	93.2875
150.5	4.3179	16.2901	28.3754	37.439	47.1645	64.0743	93.2834
150.6	4.312	16.2893	28.3755	37.4414	47.1718	64.0787	93.2846
150.7	4.3083	16.2854	28.3761	37.442	47.1738	64.0762	93.2811
150.8	4.3023	16.289	28.3829	37.4432	47.1685	64.0754	93.2779
150.9	4.2981	16.293	28.3833	37.4405	47.1692	64.0732	93.2779
151	4.3013	16.2913	28.3834	37.4383	47.169	64.0724	93.2771
151.1	4.2964	16.29	28.3809	37.4387	47.1697	64.0747	93.2708
151.2	4.2898	16.289	28.3804	37.439	47.1736	64.0769	93.2634
151.3	4.2851	16.2926	28.3817	37.4356	47.1803	64.0849	93.2602
151.4	4.285	16.2952	28.3854	37.4354	47.1915	64.0922	93.2632
151.5	4.2813	16.3	28.3918	37.4398	47.1981	64.0894	93.2614
151.6	4.279	16.3083	28.3933	37.4456	47.1944	64.089	93.2625
151.7	4.2826	16.313	28.3906	37.4443	47.1964	64.0863	93.2545
151.8	4.2813	16.309	28.3948	37.4428	47.2002	64.0856	93.2492
151.9	4.269	16.3106	28.3959	37.4429	47.2005	64.0814	93.2502
152	4.2612	16.3128	28.395	37.4375	47.1993	64.0723	93.2472
152.1	4.2568	16.3115	28.3959	37.4389	47.1994	64.0625	93.2393
152.2	4.254	16.3091	28.3934	37.4371	47.2004	64.0566	93.2345
152.3	4.2463	16.3045	28.387	37.4311	47.2045	64.0537	93.2316
152.4	4.2382	16.2952	28.3827	37.4274	47.2091	64.0507	93.2246
152.5	4.2325	16.2915	28.3817	37.4297	47.2126	64.0496	93.2176
152.6	4.2251	16.2942	28.3821	37.4314	47.2131	64.0546	93.2216
152.7	4.2167	16.2931	28.3817	37.4337	47.2161	64.0555	93.2253
152.8	4.2153	16.2874	28.3814	37.438	47.2198	64.0528	93.2272
152.9	4.2081	16.288	28.3801	37.4434	47.2328	64.0514	93.2244
153	4.2047	16.287	28.381	37.4485	47.2424	64.0555	93.2228
153.1	4.2037	16.2862	28.3753	37.4486	47.2487	64.0622	93.2232
153.2	4.1979	16.2838	28.376	37.4507	47.2553	64.06	93.2222
153.3	4.1904	16.2866	28.3798	37.4578	47.2607	64.0548	93.2212
153.4	4.192	16.2876	28.378	37.4572	47.2622	64.0527	93.2197
153.5	4.1927	16.2843	28.3771	37.4546	47.2621	64.0467	93.218
153.6	4.19	16.2837	28.3774	37.4581	47.2686	64.0414	93.2166
153.7	4.1864	16.2813	28.3743	37.4552	47.2765	64.0409	93.2184
153.8	4.1826	16.2797	28.3764	37.4558	47.2824	64.0404	93.2211
153.9	4.1741	16.2858	28.3776	37.4625	47.2893	64.0375	93.2232
154	4.1658	16.2912	28.3756	37.466	47.294	64.0373	93.2275
154.1	4.163	16.2934	28.3729	37.4656	47.2952	64.0334	93.2297
154.2	4.1634	16.2978	28.3755	37.4655	47.285	64.0314	93.2307
154.3	4.1601	16.3006	28.3705	37.4649	47.2753	64.0311	93.2322
154.4	4.1532	16.2941	28.3653	37.4651	47.2741	64.03	93.2354
154.5	4.1448	16.2896	28.3649	37.4621	47.2745	64.026	93.2353
154.6	4.1374	16.2907	28.3661	37.4625	47.2718	64.0215	93.2391
154.7	4.1251	16.2883	28.3645	37.4606	47.2638	64.0199	93.2458
154.8	4.1198	16.2806	28.3646	37.459	47.2641	64.0167	93.2521
154.9	4.1168	16.2772	28.3659	37.4655	47.2678	64.0162	93.2564
155	4.115	16.2792	28.3711	37.4751	47.2733	64.0191	93.2609
155.1	4.1197	16.2815	28.3792	37.4862	47.2787	64.0157	93.2611
155.2	4.1171	16.2839	28.3822	37.4896	47.2817	64.013	93.2667
155.3	4.1215	16.2865	28.3824	37.4959	47.2851	64.0132	93.2709
155.4	4.1215	16.2842	28.3881	37.497	47.2894	64.0143	93.2647
155.5	4.1165	16.2834	28.3911	37.4992	47.2882	64.0151	93.2589
155.6	4.1164	16.2821	28.3859	37.4988	47.283	64.0098	93.2549
155.7	4.1149	16.2753	28.3819	37.4974	47.2817	64.0033	93.2501
155.8	4.1069	16.2781	28.3788	37.4927	47.281	63.9977	93.2495
155.9	4.0981	16.2717	28.3775	37.4994	47.2777	63.9873	93.2487
156	4.0912	16.2662	28.3767	37.5027	47.2725	63.9793	93.2456
156.1	4.084	16.2619	28.3746	37.4996	47.2672	63.9768	93.2425
156.2	4.0784	16.26	28.3764	37.4951	47.262	63.976	93.2408
156.3	4.0706	16.2591	28.3781	37.495	47.263	63.9729	93.2408
156.4	4.0643	16.2605	28.3822	37.4962	47.2651	63.9634	93.243
156.5	4.0588	16.2665	28.3824	37.4962	47.2647	63.9576	93.2379
156.6	4.0532	16.2576	28.3774	37.4964	47.2647	63.9538	93.2351
156.7	4.0513	16.2603	28.3767	37.5001	47.2686	63.9526	93.2389
156.8	4.052	16.2594	28.3814	37.5079	47.2671	63.9515	93.2464
156.9	4.0531	16.2576	28.3853	37.5167	47.2626	63.9503	93.2499
157	4.0509	16.2634	28.3896	37.5218	47.2617	63.9526	93.2499
157.1	4.0515	16.2647	28.3933	37.5274	47.2652	63.9566	93.2561
157.2	4.0513	16.2612	28.396	37.532	47.2676	63.952	93.2583
157.3	4.0447	16.2598	28.3978	37.5344	47.2679	63.9489	93.2547
157.4	4.0398	16.2691	28.4019	37.5337	47.2732	63.9398	93.2473
157.5	4.0405	16.2788	28.4105	37.5391	47.2761	63.9243	93.2435
157.6	4.0414	16.279	28.4138	37.5422	47.2659	63.916	93.2446
157.7	4.0413	16.2761	28.4082	37.5378	47.2577	63.9113	93.2425
157.8	4.0378	16.2716	28.4069	37.5373	47.2547	63.9128	93.2431
157.9	4.0325	16.2693	28.4094	37.5353	47.2545	63.9176	93.2504
158	4.033	16.2665	28.4129	37.5354	47.2552	63.9161	93.2546
158.1	4.0332	16.2681	28.4175	37.5369	47.2667	63.9145	93.26
158.2	4.0377	16.2704	28.4231	37.5402	47.2678	63.915	93.2587
158.3	4.0453	16.2767	28.4241	37.5348	47.264	63.9114	93.2611
158.4	4.0495	16.2794	28.4261	37.5264	47.2777	63.9086	93.2647
158.5	4.0481	16.2808	28.4339	37.5291	47.2856	63.9043	93.2659
158.6	4.0457	16.2902	28.4381	37.5299	47.2887	63.9003	93.2677
158.7	4.0463	16.2985	28.4395	37.5245	47.289	63.8939	93.2718
158.8	4.0434	16.2956	28.4442	37.5264	47.2907	63.8932	93.2755
158.9	4.0489	16.2947	28.4468	37.5285	47.2992	63.8921	93.2726
159	4.0569	16.2944	28.4477	37.5314	47.3019	63.8855	93.2729
159.1	4.0553	16.2964	28.4497	37.5328	47.3078	63.882	93.2787
159.2	4.0556	16.2999	28.4508	37.5286	47.3083	63.8763	93.2762
159.3	4.0491	16.298	28.4546	37.5243	47.3145	63.8789	93.2757
159.4	4.0396	16.3006	28.4534	37.5186	47.3219	63.8808	93.2752
159.5	4.0391	16.3042	28.4531	37.5236	47.3274	63.8788	93.2738
159.6	4.0397	16.3105	28.452	37.5278	47.3298	63.8706	93.2695
159.7	4.0474	16.3174	28.4508	37.5248	47.3322	63.8642	93.2634
159.8	4.05	16.3136	28.4473	37.5181	47.3398	63.8629	93.2608
159.9	4.0463	16.3043	28.4479	37.5175	47.3475	63.8611	93.2593
160	4.0406	16.2963	28.4518	37.5231	47.3504	63.8546	93.2553
160.1	4.0386	16.2945	28.4552	37.529	47.3535	63.8504	93.2589
160.2	4.0359	16.2905	28.4562	37.5301	47.3598	63.8491	93.265
160.3	4.0333	16.2801	28.4627	37.5295	47.3648	63.8437	93.2693
160.4	4.0323	16.2683	28.4675	37.5306	47.3686	63.8338	93.2718
160.5	4.0319	16.2586	28.4709	37.5322	47.3719	63.8332	93.2718
160.6	4.0348	16.244	28.4763	37.5341	47.3792	63.8374	93.2731
160.7	4.0354	16.2323	28.482	37.533	47.3841	63.8379	93.2747
160.8	4.0321	16.2216	28.4842	37.5258	47.3874	63.8395	93.274
160.9	4.0266	16.2059	28.4803	37.5179	47.3908	63.8421	93.2702
161	4.0193	16.1933	28.4773	37.513	47.3933	63.8411	93.2675
161.1	4.014	16.1827	28.477	37.5141	47.3931	63.8418	93.2692
161.2	4.0112	16.1692	28.4717	37.514	47.3947	63.8494	93.2729
161.3	4.0153	16.1635	28.4702	37.5106	47.4056	63.8567	93.2738
161.4	4.0189	16.1585	28.4758	37.513	47.4161	63.8595	93.2763
161.5	4.0183	16.1509	28.4803	37.5125	47.4166	63.8632	93.2838
161.6	4.0248	16.1341	28.4831	37.5073	47.4226	63.8672	93.2885
161.7	4.0273	16.113	28.4873	37.5024	47.429	63.8756	93.2937
161.8	4.0301	16.1046	28.4912	37.4984	47.441	63.8801	93.2945
161.9	4.0368	16.101	28.4986	37.5021	47.4496	63.8842	93.2917
162	4.0376	16.1039	28.5028	37.5057	47.4504	63.8846	93.2892
162.1	4.0423	16.1052	28.4993	37.5028	47.4477	63.8887	93.2874
162.2	4.0458	16.0985	28.4945	37.4965	47.4471	63.8946	93.2825
162.3	4.0443	16.0877	28.4892	37.491	47.452	63.8926	93.2824
162.4	4.0411	16.0777	28.4897	37.4926	47.4562	63.8982	93.2808
162.5	4.0436	16.0632	28.4975	37.4975	47.4584	63.9014	93.2731
162.6	4.0486	16.0503	28.505	37.4992	47.4573	63.908	93.2644
162.7	4.0543	16.0303	28.5042	37.4962	47.4615	63.9169	93.2608
162.8	4.0576	16.0051	28.5037	37.4919	47.4646	63.9139	93.2659
162.9	4.0562	15.9907	28.5044	37.4891	47.4667	63.9092	93.2746
163	4.0607	15.9835	28.5082	37.4889	47.471	63.9081	93.2802
163.1	4.0699	15.9737	28.5127	37.4904	47.4677	63.9103	93.2806
163.2	4.0744	15.965	28.5086	37.4849	47.4674	63.9158	93.2841
163.3	4.0708	15.9479	28.5043	37.4835	47.4792	63.9237	93.2881
163.4	4.0645	15.9299	28.5099	37.4914	47.4916	63.9255	93.2851
163.5	4.0616	15.9222	28.5182	37.4948	47.4943	63.9297	93.2831
163.6	4.0658	15.9212	28.5188	37.4947	47.4967	63.935	93.2808
163.7	4.0703	15.9165	28.5183	37.4969	47.4955	63.9411	93.2835
163.8	4.0728	15.914	28.5158	37.4976	47.4923	63.9434	93.2845
163.9	4.0797	15.9181	28.5156	37.5008	47.4893	63.9443	93.2852
164	4.0825	15.9107	28.5159	37.4993	47.4891	63.9521	93.2851
164.1	4.0779	15.9081	28.517	37.4963	47.4931	63.9569	93.2793
164.2	4.074	15.9111	28.5198	37.4996	47.4914	63.9576	93.277
164.3	4.0729	15.9104	28.5178	37.5015	47.4841	63.9546	93.2755
164.4	4.0732	15.9062	28.5164	37.5015	47.483	63.9533	93.2707
164.5	4.0752	15.8969	28.5176	37.5047	47.4825	63.9552	93.2714
164.6	4.0797	15.8986	28.5182	37.5058	47.4776	63.961	93.2735
164.7	4.079	15.9009	28.5211	37.507	47.4738	63.9722	93.2764
164.8	4.0752	15.8995	28.528	37.5114	47.481	63.9796	93.2804
164.9	4.0713	15.8987	28.535	37.5194	47.4911	63.9855	93.2837
165	4.0698	15.9032	28.5376	37.5224	47.496	63.9853	93.2817
165.1	4.0693	15.9127	28.5399	37.5241	47.4926	63.9869	93.2792
165.2	4.0689	15.9193	28.5378	37.5218	47.4882	63.9891	93.2787
165.3	4.0734	15.9159	28.5398	37.5215	47.4901	63.997	93.2747
165.4	4.0762	15.9071	28.5464	37.5258	47.4956	63.9958	93.2674
165.5	4.0785	15.9014	28.5571	37.5353	47.4996	63.9911	93.2572
165.6	4.0772	15.9046	28.5535	37.5366	47.4974	63.9863	93.2504
165.7	4.0799	15.9074	28.5458	37.5318	47.4965	63.9879	93.2513
165.8	4.0813	15.9042	28.5423	37.5283	47.5034	63.9903	93.2463
165.9	4.0768	15.8963	28.5479	37.5322	47.5053	63.9906	93.2346
166	4.0697	15.9002	28.5448	37.5345	47.4981	63.9916	93.2328
166.1	4.0678	15.9026	28.543	37.532	47.4951	63.9925	93.2366
166.2	4.0721	15.8992	28.5355	37.5318	47.4931	63.9958	93.2406
166.3	4.0716	15.9032	28.535	37.5344	47.4916	63.997	93.2383
166.4	4.0713	15.9075	28.5427	37.5388	47.4923	63.9984	93.2346
166.5	4.0702	15.9135	28.5414	37.5382	47.4943	64.001	93.2385
166.6	4.0666	15.9162	28.5422	37.5379	47.4965	64.0071	93.2469
166.7	4.0587	15.9152	28.5516	37.5393	47.5103	64.0146	93.2551
166.8	4.0553	15.9175	28.5648	37.5502	47.5182	64.0162	93.2614
166.9	4.0522	15.9293	28.5743	37.5639	47.5163	64.0142	93.2601
167	4.06	15.9433	28.5742	37.5673	47.5134	64.009	93.2594
167.1	4.0654	15.9519	28.5692	37.57	47.5128	64.0007	93.2551
167.2	4.0684	15.9521	28.5638	37.5702	47.509	64.0008	93.2645
167.3	4.0664	15.949	28.5607	37.5728	47.5108	64.0057	93.2791
167.4	4.0646	15.9492	28.5615	37.5788	47.5212	64.0106	93.2825
167.5	4.0601	15.9558	28.5644	37.5864	47.5263	64.0156	93.2872
167.6	4.0603	15.9636	28.5666	37.5892	47.5351	64.0189	93.2946
167.7	4.0659	15.9672	28.5696	37.5933	47.5367	64.0207	93.302
167.8	4.0699	15.9703	28.5731	37.5986	47.5417	64.0208	93.3066
167.9	4.0714	15.9747	28.5742	37.6019	47.5449	64.0259	93.313
168	4.0696	15.9725	28.5717	37.6025	47.5492	64.0306	93.3181
168.1	4.0654	15.9713	28.569	37.6091	47.5539	64.0288	93.3202
168.2	4.059	15.9772	28.569	37.6172	47.5546	64.0227	93.3172
168.3	4.0568	15.9816	28.5705	37.6186	47.555	64.0212	93.3166
168.4	4.0539	15.9782	28.57	37.6188	47.5536	64.0271	93.32
168.5	4.0461	15.9712	28.5679	37.6207	47.553	64.0357	93.3219
168.6	4.0382	15.9733	28.5688	37.6218	47.5514	64.0411	93.3214
168.7	4.039	15.9807	28.5716	37.6257	47.5545	64.0405	93.3194
168.8	4.0441	15.9848	28.5717	37.6299	47.5557	64.0367	93.3187
168.9	4.0432	15.9898	28.5653	37.6305	47.5534	64.0363	93.3226
169	4.0403	15.9886	28.5604	37.6315	47.5556	64.0361	93.3235
169.1	4.0354	15.985	28.5579	37.6314	47.5591	64.0341	93.3148
169.2	4.0238	15.9884	28.5573	37.6305	47.5575	64.0331	93.3115
169.3	4.0155	15.988	28.5539	37.627	47.5592	64.0355	93.313
169.4	4.0096	15.9832	28.5497	37.6282	47.5664	64.0363	93.3134
169.5	4.0038	15.9866	28.5521	37.6294	47.5715	64.0372	93.3154
169.6	4.0005	15.9925	28.5547	37.6279	47.5746	64.0395	93.3174
169.7	3.9996	15.995	28.5546	37.6322	47.5761	64.0388	93.3234
169.8	4.0009	15.9952	28.5559	37.636	47.578	64.0359	93.3297
169.9	4.0033	15.997	28.5624	37.6378	47.5807	64.0331	93.3309
170	4.0057	16.0022	28.5647	37.6384	47.5796	64.0362	93.3363
170.1	4.0082	16.0047	28.5644	37.6401	47.5798	64.0343	93.3385
170.2	4.0068	16.0033	28.5669	37.6428	47.5823	64.0298	93.3336
170.3	4.0069	16.0009	28.5643	37.6415	47.5818	64.0334	93.3439
170.4	4.0085	15.9983	28.5624	37.6383	47.5832	64.0381	93.356
170.5	4.0085	15.9963	28.5697	37.6418	47.5877	64.043	93.3656
170.6	4.0109	16.0042	28.5746	37.6493	47.5916	64.0408	93.3716
170.7	4.0133	16.0146	28.5772	37.6572	47.5885	64.0379	93.3767
170.8	4.0152	16.021	28.5781	37.66	47.5859	64.0368	93.3795
170.9	4.0146	16.0196	28.5784	37.6626	47.5844	64.0412	93.3805
171	4.0134	16.018	28.5751	37.6616	47.5829	64.0435	93.3847
171.1	4.011	16.0147	28.5755	37.6628	47.589	64.0432	93.3938
171.2	4.0051	16.0141	28.5825	37.6705	47.5944	64.0518	93.4094
171.3	4.0034	16.0194	28.5913	37.6741	47.5989	64.0543	93.4178
171.4	4.0053	16.0239	28.6031	37.677	47.605	64.0538	93.4239
171.5	4.0075	16.0309	28.6116	37.68	47.6122	64.0515	93.4265
171.6	4.0114	16.0317	28.617	37.6805	47.6158	64.0509	93.4302
171.7	4.0113	16.0339	28.6145	37.6819	47.619	64.0462	93.4331
171.8	4.0166	16.0336	28.6117	37.6819	47.6184	64.0498	93.4351
171.9	4.0096	16.0312	28.6094	37.6806	47.6202	64.0512	93.434
172	4.0046	16.0195	28.6095	37.6836	47.6199	64.0369	93.4299
172.1	3.9964	16.0122	28.6087	37.6806	47.6118	64.0256	93.425
172.2	3.9953	16.0098	28.6009	37.6743	47.6065	64.0204	93.4269
172.3	3.9965	16.0045	28.5927	37.6713	47.604	64.0187	93.4344
172.4	3.9852	16.0005	28.5934	37.6704	47.6104	64.0185	93.438
172.5	3.9763	15.9969	28.5988	37.674	47.6168	64.0144	93.4386
172.6	3.9697	15.9976	28.5989	37.6779	47.6176	64.01	93.4356
172.7	3.9671	16.0028	28.5963	37.6775	47.6197	64.0092	93.4315
172.8	3.9681	15.9995	28.597	37.6764	47.6179	64.0104	93.439
172.9	3.9652	15.9962	28.5974	37.6765	47.6165	64.0088	93.4427
173	3.9601	15.9918	28.5976	37.678	47.6167	64.0044	93.436
173.1	3.954	15.9925	28.5976	37.6741	47.6168	63.9995	93.4298
173.2	3.9529	15.99	28.5956	37.6669	47.6095	64.0001	93.4243
173.3	3.9476	15.9837	28.5906	37.66	47.5993	63.9973	93.4186
173.4	3.9404	15.9805	28.5911	37.6562	47.5912	63.9881	93.4116
173.5	3.9345	15.9818	28.588	37.653	47.5774	63.986	93.4101
173.6	3.9314	15.9804	28.581	37.6471	47.5744	63.9832	93.4113
173.7	3.9318	15.9744	28.5773	37.6463	47.57	63.9744	93.4092
173.8	3.9293	15.9777	28.5714	37.6466	47.5583	63.9644	93.4023
173.9	3.9269	15.9811	28.5649	37.6448	47.5499	63.9607	93.3988
174	3.9276	15.982	28.5574	37.6388	47.5427	63.9584	93.3993
174.1	3.9247	15.9829	28.5478	37.6306	47.5353	63.956	93.3942
174.2	3.9159	15.9724	28.5393	37.6266	47.528	63.9559	93.389
174.3	3.9076	15.9587	28.5361	37.6271	47.524	63.9625	93.3916
174.4	3.8999	15.9514	28.5373	37.6308	47.5271	63.9634	93.3964
174.5	3.8962	15.9489	28.5431	37.641	47.5316	63.9636	93.4026
174.6	3.895	15.9521	28.5494	37.6493	47.5352	63.9645	93.4068
174.7	3.8962	15.9519	28.5543	37.6569	47.5381	63.9647	93.4136
174.8	3.9006	15.9537	28.5608	37.6635	47.5387	63.957	93.4198
174.9	3.907	15.9613	28.5656	37.6686	47.5354	63.958	93.4204
175	3.9125	15.967	28.5629	37.6735	47.5278	63.9608	93.4224
175.1	3.9155	15.9659	28.563	37.6756	47.5197	63.9625	93.4285
175.2	3.9122	15.9626	28.5673	37.6744	47.5162	63.9635	93.4337
175.3	3.9108	15.9597	28.5683	37.6744	47.5112	63.966	93.443
175.4	3.911	15.9599	28.5705	37.6718	47.5139	63.9668	93.4468
175.5	3.908	15.9624	28.5752	37.6784	47.5133	63.9706	93.4546
175.6	3.9056	15.9659	28.572	37.6795	47.5139	63.9731	93.461
175.7	3.9068	15.961	28.5685	37.681	47.5148	63.972	93.4576
175.8	3.9065	15.9591	28.572	37.6864	47.5085	63.9728	93.4547
175.9	3.9039	15.9656	28.5749	37.6861	47.503	63.9719	93.4564
176	3.9004	15.9676	28.575	37.6862	47.5004	63.9758	93.4566
176.1	3.8979	15.9644	28.5759	37.6899	47.4978	63.979	93.457
176.2	3.8942	15.9614	28.579	37.6949	47.4962	63.9897	93.4674
176.3	3.8905	15.9593	28.5803	37.6992	47.5017	64.0016	93.4788
176.4	3.8916	15.9529	28.5875	37.7112	47.5092	64.007	93.4868
176.5	3.8952	15.9516	28.5911	37.7233	47.512	64.0055	93.4893
176.6	3.9034	15.9574	28.5931	37.727	47.506	63.9997	93.4843
176.7	3.912	15.9616	28.59	37.7197	47.4957	63.9995	93.4801
176.8	3.9174	15.9612	28.578	37.7113	47.4869	63.998	93.4804
176.9	3.9138	15.9505	28.5706	37.708	47.483	63.9966	93.481
177	3.9089	15.9377	28.571	37.7053	47.4805	63.9997	93.4829
177.1	3.9062	15.9331	28.5722	37.7077	47.4759	64.0026	93.4849
177.2	3.9025	15.9318	28.5748	37.7083	47.4693	64.0009	93.4832
177.3	3.8994	15.9317	28.5763	37.7089	47.4621	64.0003	93.482
177.4	3.8965	15.9366	28.5789	37.7063	47.4575	63.9944	93.4822
177.5	3.8994	15.9397	28.5817	37.7111	47.4528	63.9937	93.488
177.6	3.8976	15.943	28.5833	37.7131	47.4543	64.0013	93.4918
177.7	3.8973	15.9393	28.5852	37.7103	47.4507	64.0073	93.4941
177.8	3.8966	15.9397	28.584	37.7098	47.4448	64.0105	93.4961
177.9	3.899	15.9372	28.5825	37.7144	47.4392	64.0102	93.5008
178	3.9016	15.9319	28.5824	37.7184	47.4303	64.0138	93.508
178.1	3.9032	15.9263	28.5765	37.7192	47.4251	64.0226	93.5169
178.2	3.9034	15.9206	28.5736	37.7198	47.4239	64.0274	93.5236
178.3	3.9027	15.9184	28.5812	37.7236	47.4214	64.0243	93.5225
178.4	3.905	15.9156	28.5879	37.7262	47.4146	64.0258	93.5266
178.5	3.912	15.9128	28.585	37.7233	47.4152	64.0308	93.5332
178.6	3.9155	15.9055	28.588	37.7282	47.4194	64.0364	93.5424
178.7	3.916	15.9024	28.5943	37.7378	47.4212	64.0388	93.5477
178.8	3.9218	15.9034	28.5969	37.7478	47.4173	64.0411	93.5557
178.9	3.9314	15.9013	28.597	37.7527	47.4152	64.0514	93.5698
179	3.9391	15.9059	28.6011	37.7614	47.421	64.0597	93.5818
179.1	3.941	15.9085	28.6109	37.7701	47.4265	64.064	93.5901
179.2	3.9435	15.915	28.6219	37.7774	47.4334	64.0704	93.5941
179.3	3.9495	15.9153	28.6274	37.7844	47.4341	64.0817	93.6026
179.4	3.9547	15.9212	28.6318	37.7864	47.4316	64.0893	93.6119
179.5	3.9592	15.926	28.6319	37.7924	47.4332	64.0861	93.6133
179.6	3.9589	15.9304	28.632	37.7979	47.4361	64.0835	93.6141
179.7	3.9631	15.9341	28.6299	37.8001	47.4398	64.0808	93.6188
179.8	3.9673	15.9317	28.6222	37.8022	47.4414	64.0724	93.6201
179.9	3.964	15.9296	28.6156	37.8045	47.4326	64.0603	93.6191
180	3.9587	15.9284	28.6041	37.7946	47.4224	64.0592	93.6269
180.1	3.9537	15.9221	28.5913	37.7827	47.4247	64.0594	93.6325
180.2	3.9447	15.9099	28.5936	37.7848	47.4295	64.0603	93.6348
180.3	3.9368	15.9112	28.6013	37.7883	47.4299	64.0578	93.6341
180.4	3.9401	15.9152	28.6003	37.7885	47.429	64.0512	93.636
180.5	3.9445	15.9118	28.5975	37.7853	47.4224	64.044	93.6428
180.6	3.9436	15.9083	28.5926	37.7833	47.4237	64.0407	93.6489
180.7	3.9418	15.9044	28.5848	37.7776	47.4222	64.0367	93.6483
180.8	3.942	15.8988	28.5803	37.7749	47.4161	64.0348	93.6493
180.9	3.9413	15.8945	28.5727	37.7774	47.4084	64.0365	93.6531
181	3.9426	15.8925	28.5681	37.7778	47.4069	64.0345	93.6532
181.1	3.9416	15.8908	28.5674	37.7801	47.4082	64.0346	93.6527
181.2	3.9408	15.8873	28.5605	37.7792	47.4127	64.0333	93.6528
181.3	3.9428	15.8832	28.5536	37.7768	47.4162	64.0306	93.6523
181.4	3.94	15.8807	28.5475	37.7823	47.4125	64.0341	93.6559
181.5	3.9424	15.8803	28.5386	37.7864	47.4123	64.0341	93.6604
181.6	3.9514	15.8796	28.5355	37.7926	47.4101	64.0322	93.662
181.7	3.9493	15.8855	28.5311	37.7946	47.4034	64.0309	93.6677
181.8	3.9473	15.8902	28.525	37.7858	47.4015	64.0294	93.6737
181.9	3.9469	15.8874	28.5195	37.7842	47.4012	64.0262	93.6742
182	3.9407	15.8864	28.5168	37.7891	47.4006	64.0273	93.6768
182.1	3.9369	15.8887	28.5155	37.7888	47.3923	64.03	93.6804
182.2	3.9371	15.8907	28.5134	37.7891	47.3878	64.0324	93.6842
182.3	3.9334	15.8917	28.5136	37.7923	47.3853	64.0376	93.6923
182.4	3.9282	15.8927	28.5122	37.7972	47.3853	64.0451	93.7039
182.5	3.922	15.897	28.5083	37.8053	47.3887	64.0523	93.7095
182.6	3.9245	15.9059	28.5092	37.8183	47.3856	64.0488	93.7122
182.7	3.9327	15.9147	28.5062	37.8249	47.3799	64.0473	93.7164
182.8	3.9431	15.9172	28.4951	37.8233	47.3817	64.0507	93.7199
182.9	3.9477	15.9125	28.4894	37.8244	47.3806	64.055	93.728
183	3.9467	15.916	28.4862	37.8257	47.3828	64.0594	93.7376
183.1	3.9479	15.9186	28.4884	37.8294	47.3841	64.0589	93.7414
183.2	3.9497	15.9191	28.4931	37.8342	47.3813	64.0585	93.7417
183.3	3.9555	15.9228	28.4925	37.8389	47.3793	64.062	93.7418
183.4	3.9639	15.9244	28.4909	37.8426	47.3788	64.0625	93.7447
183.5	3.9662	15.9247	28.4919	37.8426	47.3759	64.0629	93.7508
183.6	3.9675	15.9278	28.4882	37.8452	47.3762	64.0721	93.7535
183.7	3.9689	15.9303	28.4815	37.8485	47.3773	64.0832	93.758
183.8	3.9671	15.9323	28.4821	37.8525	47.379	64.0872	93.7588
183.9	3.9667	15.9324	28.4856	37.8585	47.3815	64.0883	93.7566
184	3.9719	15.9358	28.4848	37.8647	47.3785	64.0937	93.7603
184.1	3.9788	15.941	28.4868	37.8691	47.3761	64.1047	93.7638
184.2	3.9821	15.9413	28.4848	37.8725	47.3766	64.1096	93.7647
184.3	3.9736	15.9415	28.4831	37.8763	47.3754	64.1082	93.7659
184.4	3.9653	15.944	28.4787	37.8782	47.3712	64.1118	93.7688
184.5	3.962	15.9454	28.4808	37.8787	47.3676	64.1187	93.7772
184.6	3.9603	15.9484	28.483	37.8786	47.369	64.1248	93.783
184.7	3.964	15.946	28.4861	37.8864	47.3725	64.124	93.7799
184.8	3.9644	15.9484	28.4936	37.8968	47.3711	64.1227	93.782
184.9	3.9657	15.9556	28.4921	37.9042	47.3727	64.1269	93.7841
185	3.9721	15.9543	28.4914	37.9084	47.3726	64.1335	93.7867
185.1	3.9777	15.9539	28.4899	37.9096	47.3721	64.1354	93.7911
185.2	3.9817	15.9538	28.4856	37.9164	47.3721	64.1384	93.7968
185.3	3.9816	15.9606	28.4752	37.9183	47.3717	64.1447	93.8034
185.4	3.9883	15.9648	28.4636	37.9161	47.3751	64.1511	93.81
185.5	3.9971	15.9615	28.4636	37.9188	47.3756	64.1566	93.812
185.6	4.0004	15.9649	28.4663	37.9239	47.3704	64.1637	93.8129
185.7	4.0081	15.9733	28.4613	37.9282	47.3682	64.1737	93.8191
185.8	4.0142	15.9737	28.4559	37.932	47.373	64.1852	93.8315
185.9	4.0155	15.9757	28.4623	37.9353	47.3783	64.1983	93.8444
186	4.0191	15.9801	28.4689	37.9402	47.3829	64.2123	93.8556
186.1	4.0273	15.9849	28.4702	37.9497	47.3894	64.2159	93.86
186.2	4.0398	15.9896	28.4704	37.96	47.3928	64.2225	93.8658
186.3	4.0512	15.9957	28.4693	37.9697	47.3995	64.2302	93.8698
186.4	4.0574	15.9946	28.4759	37.9824	47.4058	64.2407	93.8761
186.5	4.0608	15.9956	28.4781	37.9897	47.4094	64.2518	93.8813
186.6	4.0657	16.0024	28.4753	37.9966	47.4057	64.2629	93.8878
186.7	4.0692	16.0087	28.4735	38.0043	47.4065	64.2707	93.8921
186.8	4.073	16.0133	28.4784	38.0151	47.4138	64.2777	93.8974
186.9	4.0765	16.0219	28.4849	38.0224	47.4192	64.2828	93.9053
187	4.0883	16.0304	28.4843	38.0248	47.4187	64.2815	93.9045
187.1	4.0973	16.0362	28.4767	38.0244	47.4154	64.2858	93.908
187.2	4.0994	16.0357	28.466	38.0214	47.4124	64.2984	93.9177
187.3	4.1016	16.0348	28.4616	38.0216	47.4148	64.3097	93.9209
187.4	4.1043	16.0369	28.4651	38.0306	47.4164	64.3195	93.9148
187.5	4.1157	16.0423	28.4689	38.0417	47.4171	64.3311	93.918
187.6	4.1241	16.0467	28.4694	38.0395	47.4188	64.343	93.929
187.7	4.1313	16.0445	28.4723	38.043	47.4239	64.3451	93.9375
187.8	4.1349	16.0415	28.4813	38.0503	47.4251	64.3484	93.9454
187.9	4.1349	16.0457	28.482	38.0528	47.4216	64.3613	93.9586
188	4.138	16.0486	28.4807	38.0587	47.4223	64.3698	93.9657
188.1	4.1395	16.0463	28.4809	38.0675	47.4264	64.3773	93.9729
188.2	4.1399	16.0445	28.4789	38.077	47.4323	64.3819	93.9813
188.3	4.1431	16.0415	28.4727	38.0867	47.437	64.3918	93.989
188.4	4.1417	16.0431	28.4642	38.097	47.4384	64.4005	93.996
188.5	4.1432	16.0421	28.4583	38.1073	47.4361	64.4048	94.0091
188.6	4.1471	16.0363	28.4482	38.1108	47.4401	64.4147	94.016
188.7	4.1505	16.0263	28.4392	38.1146	47.4502	64.4201	94.0239
188.8	4.1458	16.0218	28.4404	38.124	47.4486	64.4205	94.0282
188.9	4.1434	16.0278	28.4348	38.1246	47.4427	64.4234	94.0283
189	4.145	16.0278	28.4236	38.1203	47.4404	64.4335	94.0343
189.1	4.1463	16.019	28.4095	38.1157	47.4455	64.4491	94.0431
189.2	4.1506	16.0114	28.4086	38.1219	47.4527	64.4604	94.049
189.3	4.1533	16.0106	28.4182	38.1335	47.4567	64.4646	94.0582
189.4	4.161	16.0066	28.4282	38.1406	47.4577	64.4659	94.0684
189.5	4.1704	16.0098	28.4307	38.1388	47.4594	64.4725	94.0757
189.6	4.1746	16.004	28.4314	38.136	47.464	64.4813	94.08
189.7	4.178	15.9998	28.4322	38.1394	47.4676	64.4886	94.0917
189.8	4.1861	15.9997	28.4315	38.1423	47.4704	64.4965	94.1058
189.9	4.1958	16.002	28.4349	38.1468	47.4751	64.506	94.1169
190	4.2009	16.0016	28.4381	38.1546	47.4836	64.5156	94.1268
190.1	4.1994	15.9971	28.44	38.1634	47.4895	64.5186	94.1378
190.2	4.2048	15.9975	28.4426	38.1683	47.4949	64.5283	94.1522
190.3	4.2165	15.9976	28.4479	38.1685	47.5005	64.5351	94.1661
190.4	4.2234	15.9958	28.4537	38.1704	47.5098	64.5387	94.1744
190.5	4.2227	15.9979	28.4489	38.1762	47.5163	64.5431	94.1818
190.6	4.2233	16.0036	28.4448	38.1809	47.5202	64.5453	94.1912
190.7	4.2285	16.0068	28.4434	38.1819	47.5211	64.5578	94.2045
190.8	4.2294	16.0046	28.4436	38.1859	47.5304	64.571	94.2141
190.9	4.2279	15.9979	28.4409	38.1954	47.5388	64.5751	94.2204
191	4.2275	15.9984	28.4364	38.2013	47.5411	64.5774	94.2206
191.1	4.2281	16.0003	28.4378	38.2073	47.5373	64.5845	94.2214
191.2	4.2297	16.001	28.4379	38.207	47.5375	64.5936	94.2281
191.3	4.2315	15.9949	28.4338	38.2128	47.5442	64.6032	94.2366
191.4	4.2319	15.9891	28.4341	38.2268	47.5468	64.6158	94.2509
191.5	4.2297	15.9902	28.4403	38.2415	47.5483	64.6241	94.2619
191.6	4.2318	15.9941	28.4477	38.2495	47.5519	64.6305	94.2734
191.7	4.237	15.9953	28.4502	38.2534	47.5557	64.638	94.284
191.8	4.2437	15.9939	28.4523	38.2578	47.5539	64.651	94.2958
191.9	4.2464	15.9928	28.4532	38.2588	47.5528	64.6599	94.3021
192	4.2485	15.9924	28.4615	38.2672	47.5506	64.6665	94.3034
192.1	4.2517	15.9982	28.4678	38.2734	47.5521	64.6718	94.3115
192.2	4.2578	16.0003	28.4694	38.272	47.5549	64.6741	94.3175
192.3	4.2621	15.998	28.4655	38.2707	47.5567	64.6776	94.3174
192.4	4.2575	15.998	28.4601	38.2773	47.5579	64.6822	94.3196
192.5	4.2515	16.0003	28.455	38.2841	47.5576	64.6872	94.3269
192.6	4.2493	16.0014	28.4517	38.2866	47.5596	64.6925	94.33
192.7	4.2496	16.0026	28.4504	38.2968	47.5615	64.702	94.3329
192.8	4.2433	16.0041	28.4463	38.3108	47.5667	64.7062	94.3358
192.9	4.2442	16.0027	28.449	38.3236	47.5726	64.7097	94.3363
193	4.2441	16.0027	28.4478	38.3243	47.574	64.7209	94.3398
193.1	4.2481	16.0017	28.4421	38.3239	47.5809	64.7306	94.3426
193.2	4.251	16.0005	28.4424	38.3328	47.586	64.7327	94.3389
193.3	4.2513	16.0022	28.4441	38.3403	47.5858	64.7359	94.3376
193.4	4.2559	16.0032	28.443	38.3398	47.5873	64.7388	94.3385
193.5	4.2618	16.0007	28.4436	38.3355	47.5928	64.7319	94.3375
193.6	4.2626	15.996	28.447	38.3355	47.5933	64.733	94.345
193.7	4.2584	15.9954	28.443	38.3326	47.6003	64.7338	94.3492
193.8	4.2562	15.9916	28.4464	38.3352	47.6031	64.7381	94.3526
193.9	4.2517	15.9912	28.4477	38.3345	47.6006	64.7407	94.3634
194	4.2607	15.9854	28.4543	38.3377	47.6022	64.7468	94.3703
194.1	4.2656	15.9839	28.4603	38.3551	47.6046	64.7522	94.3771
194.2	4.2646	15.9886	28.453	38.354	47.6098	64.7602	94.3872
194.3	4.2652	15.989	28.453	38.3566	47.6156	64.7596	94.393
194.4	4.2685	15.9869	28.4592	38.3596	47.622	64.7636	94.3943
194.5	4.2714	15.9842	28.459	38.3648	47.6271	64.7669	94.3966
194.6	4.2748	15.9876	28.4533	38.3713	47.6302	64.7809	94.4074
194.7	4.2786	15.9899	28.4477	38.374	47.6408	64.7913	94.4128
194.8	4.2794	15.9833	28.4544	38.383	47.6482	64.7895	94.4114
194.9	4.2795	15.9894	28.4536	38.3865	47.6459	64.7861	94.4105
195	4.2861	15.9922	28.4474	38.3838	47.6448	64.7829	94.4203
195.1	4.2897	15.9873	28.4406	38.3812	47.6461	64.7868	94.4228
195.2	4.2848	15.9859	28.4362	38.3804	47.6453	64.7934	94.4216
195.3	4.2817	15.9848	28.4336	38.3852	47.6458	64.794	94.4254
195.4	4.2817	15.9837	28.4259	38.3864	47.6511	64.7915	94.4276
195.5	4.283	15.9882	28.4204	38.3843	47.654	64.799	94.4346
195.6	4.2803	15.9932	28.4165	38.3817	47.6623	64.8028	94.4362
195.7	4.2765	15.9938	28.4193	38.3899	47.6662	64.8017	94.4359
195.8	4.2737	16.0009	28.4186	38.3959	47.669	64.8079	94.4434
195.9	4.2773	16.0021	28.4175	38.4013	47.6779	64.8067	94.4409
196	4.2798	16.003	28.4265	38.4156	47.6772	64.8104	94.4386
196.1	4.2902	16.0143	28.4238	38.4223	47.6764	64.8163	94.4386
196.2	4.2978	16.0165	28.4195	38.4294	47.6747	64.8203	94.4407
196.3	4.297	16.0167	28.4168	38.428	47.6732	64.8257	94.4475
196.4	4.2989	16.0148	28.4183	38.4235	47.6829	64.8353	94.4579
196.5	4.3015	16.0116	28.4279	38.4264	47.7008	64.8408	94.4655
196.6	4.3029	16.0107	28.4357	38.4382	47.7188	64.8331	94.4641
196.7	4.3143	16.0134	28.4369	38.4477	47.72	64.8355	94.4654
196.8	4.3286	16.0213	28.4314	38.4463	47.7251	64.844	94.469
196.9	4.3396	16.0174	28.4325	38.4504	47.7276	64.8445	94.466
197	4.3383	16.0182	28.4332	38.4563	47.7295	64.8422	94.4665
197.1	4.3413	16.0211	28.4281	38.4595	47.7333	64.8388	94.4676
197.2	4.3464	16.0174	28.4237	38.4586	47.7373	64.8358	94.4718
197.3	4.3404	16.0143	28.4195	38.4597	47.7429	64.8336	94.4733
197.4	4.3387	16.0094	28.4127	38.465	47.7469	64.8353	94.4786
197.5	4.34	16.011	28.3971	38.4585	47.7506	64.8406	94.4878
197.6	4.3411	16.0074	28.3874	38.456	47.7593	64.8479	94.4929
197.7	4.3393	16.0052	28.3866	38.4553	47.7682	64.8552	94.4944
197.8	4.3375	16.0096	28.3874	38.4556	47.7781	64.8589	94.4934
197.9	4.3428	16.0137	28.3871	38.4588	47.7847	64.8611	94.4986
198	4.3478	16.0145	28.3878	38.4665	47.7907	64.8656	94.5085
198.1	4.3506	16.0135	28.3868	38.4752	47.8027	64.8643	94.5151
198.2	4.3534	16.0154	28.3863	38.4846	47.812	64.8611	94.5191
198.3	4.3589	16.0222	28.3854	38.4904	47.8217	64.8602	94.5242
198.4	4.3691	16.0221	28.3869	38.4953	47.8324	64.8611	94.5269
198.5	4.3757	16.0236	28.3881	38.5005	47.8428	64.8677	94.5341
198.6	4.3842	16.0258	28.3907	38.502	47.8553	64.8806	94.5444
198.7	4.3922	16.0327	28.398	38.5079	47.8688	64.8919	94.5498
198.8	4.3996	16.045	28.4025	38.5192	47.8744	64.9063	94.5627
198.9	4.4105	16.0541	28.4024	38.5212	47.8867	64.9171	94.5709
199	4.4249	16.0588	28.4049	38.5344	47.8971	64.9246	94.5729
199.1	4.4333	16.0683	28.4019	38.5454	47.9087	64.9241	94.573
199.2	4.4447	16.0733	28.4002	38.554	47.9106	64.9232	94.5685
199.3	4.453	16.0723	28.3953	38.5596	47.904	64.9234	94.5645
199.4	4.4554	16.0682	28.3852	38.5555	47.8946	64.9253	94.5679
199.5	4.4567	16.0628	28.3718	38.5583	47.8899	64.9325	94.5796
199.6	4.4515	16.0582	28.3641	38.5637	47.8904	64.9372	94.5884
199.7	4.4473	16.0572	28.3674	38.5733	47.8928	64.938	94.5954
199.8	4.4497	16.0585	28.3665	38.5846	47.8965	64.9476	94.6103
[truncated: 2,079 more rows]
