# Supplementary material for: Acetylation of TIR domains in the TLR4-Mal-MyD88 complex regulates immune responses in sepsis
Source: EMBO J. 2024 Sep 18;43(21):9. doi: 10.1038/s44318-024-00237-8 (PMC11535217; doi:10.1038/s44318-024-00237-8)
Supplement: Supplementary file 3 — Source data Fig. 2 [file 44318_2024_237_MOESM3_ESM.zip]

Archive with 80 entries (69 files):
- Figure 2/Figure2A/
- Figure 2/Figure2A/anti-flag.tif
- Figure 2/Figure2A/IP anti-falg.tif
- Figure 2/Figure2A/myc2.tif
- Figure 2/Figure2B/
- Figure 2/Figure2B/IP HA-Myd88.tif
- Figure 2/Figure2B/myc-T4TIR.tif
- Figure 2/Figure2B/WCL HA-Myd88.tif
- Figure 2/Figure2C/
- Figure 2/Figure2C/IP myd88.tif
- Figure 2/Figure2C/Myd88.tif
- Figure 2/Figure2C/TLR4.tif
- Figure 2/Figure2D/
- Figure 2/Figure2D/[╘¡╩╝]/
- Figure 2/Figure2D/[╘¡╩╝]/Series006_Crop001_Crop001.tif
- Figure 2/Figure2D/[╘¡╩╝]/Series006_Crop001_Crop001_ch00.tif
- Figure 2/Figure2D/[╘¡╩╝]/Series006_Crop001_Crop001_ch01.tif
- Figure 2/Figure2D/[╘¡╩╝]/Series006_Crop001_Crop001_ch02.tif
- Figure 2/Figure2D/[╘¡╩╝]/Series023_ch01.tif
- Figure 2/Figure2D/MAL TSA.tif
- Figure 2/Figure2D/MAL.tif
- Figure 2/Figure2D/Merge TSA.tif
- Figure 2/Figure2D/Merge.tif
- Figure 2/Figure2D/MyD88 TSA.tif
- Figure 2/Figure2D/MyD88.tif
- Figure 2/Figure2D/TLR4 TSA.tif
- Figure 2/Figure2D/TLR4.tif
- Figure 2/Figure2H/
- Figure 2/Figure2H/Flag-mal.tif
- Figure 2/Figure2H/IP Myc-T4TIR.tif
- Figure 2/Figure2H/Myc-T4TIR.tif
- Figure 2/Figure2I/
- Figure 2/Figure2I/HA-myd88.tif
- Figure 2/Figure2I/IP Myc-T4TIR.tif
- Figure 2/Figure2I/Myc-T4TIR.tif
- Figure 2/Figure2J/
- Figure 2/Figure2J/Flag-mal.tif
- Figure 2/Figure2J/Myc-T4TIR.tif
- Figure 2/Figure2K/
- Figure 2/Figure2K/HA-Myd88.tif
- Figure 2/Figure2K/Myc-T4TIR.tif
- Figure 2/Figure2L/
- Figure 2/Figure2L/730 lps_Bottom Slide_D_p00_0_A01f24d0.TIF
- Figure 2/Figure2L/730 lps_Bottom Slide_D_p00_0_A01f24d2.TIF
- Figure 2/Figure2L/730 lps_Bottom Slide_M_p00_0_A01f24d0.TIF
- Figure 2/Figure2L/730-lps_Bottom Slide_D_p01_0_A01f16d0.TIF
- Figure 2/Figure2L/730-lps_Bottom Slide_D_p01_0_A01f16d2.TIF
- Figure 2/Figure2L/730-lps_Bottom Slide_M_p01_0_A01f16d0.TIF
- Figure 2/Figure2L/810 lps_Bottom Slide_D_p00_0_A01f24d0.TIF
- Figure 2/Figure2L/810 lps_Bottom Slide_D_p00_0_A01f24d2.TIF
- Figure 2/Figure2L/810 lps_Bottom Slide_M_p00_0_A01f24d0.TIF
- Figure 2/Figure2L/810-lps_Bottom Slide_D_p01_0_A01f16d0.TIF
- Figure 2/Figure2L/810-lps_Bottom Slide_D_p01_0_A01f16d2.TIF
- Figure 2/Figure2L/810-lps_Bottom Slide_M_p01_0_A01f16d0.TIF
- Figure 2/Figure2L/K730R+LPS1.tif
- Figure 2/Figure2L/K730R+LPS2.tif
- Figure 2/Figure2L/K730R+LPS3.tif
- Figure 2/Figure2L/K730R-LPS1.tif
- Figure 2/Figure2L/K730R-LPS2.tif
- Figure 2/Figure2L/K730R-LPS3.tif
- Figure 2/Figure2L/K810R+LPS1.tif
- Figure 2/Figure2L/K810R+LPS2.tif
- Figure 2/Figure2L/K810R+LPS3.tif
- Figure 2/Figure2L/K810R-LPS1.tif
- Figure 2/Figure2L/K810R-LPS2.tif
- Figure 2/Figure2L/K810R-LPS3.tif
- Figure 2/Figure2L/wt lps_Bottom Slide_D_p00_0_A01f12d0.TIF
- Figure 2/Figure2L/wt lps_Bottom Slide_D_p00_0_A01f12d2.TIF
- Figure 2/Figure2L/wt lps_Bottom Slide_M_p00_0_A01f12d0.TIF
- Figure 2/Figure2L/WT+LPS1.tif
- Figure 2/Figure2L/WT+LPS2.tif
- Figure 2/Figure2L/WT+LPS3.tif
- Figure 2/Figure2L/wt-lps_Bottom Slide_D_p01_0_A01f12d0.TIF
- Figure 2/Figure2L/wt-lps_Bottom Slide_D_p01_0_A01f12d2.TIF
- Figure 2/Figure2L/wt-lps_Bottom Slide_M_p01_0_A01f12d0.TIF
- Figure 2/Figure2L/WT-LPS1.tif
- Figure 2/Figure2L/WT-LPS2.tif
- Figure 2/Figure2L/WT-LPS3.tif
- Figure 2/Figure2m/
- Figure 2/Figure2m/figure 2M.xlsx
