# Supplementary material for: Acetylation of TIR domains in the TLR4-Mal-MyD88 complex regulates immune responses in sepsis
Source: EMBO J. 2024 Sep 18;43(21):9. doi: 10.1038/s44318-024-00237-8 (PMC11535217; doi:10.1038/s44318-024-00237-8)
Supplement: Supplementary file 3 — Source data Fig. 2 [file 44318_2024_237_MOESM3_ESM.zip › Figure 2/Figure2m/figure 2M.xlsx]

## Sheet: Sheet1
		-LPS			+LPS
	EV	6.11968	5.81315	5.55483	7.55146	6.71311	6.72217
	WT	37.2266	39.5422	38.2672	70.337	72.4185	67.8963
	K730R	46.0002	45.6953	44.5074	36.4549	36.7084	34.0333
	K810R	34.1005	34.5521	31.4099	26.1782	27.2265	25.8069
