# Supplementary material for: Acetylation of TIR domains in the TLR4-Mal-MyD88 complex regulates immune responses in sepsis
Source: EMBO J. 2024 Sep 18;43(21):9. doi: 10.1038/s44318-024-00237-8 (PMC11535217; doi:10.1038/s44318-024-00237-8)
Supplement: Supplementary file 4 — Source data Fig. 3 [file 44318_2024_237_MOESM4_ESM.zip]

Archive with 4 entries (2 files):
- Figure 3/Figure3I/
- Figure 3/Figure3I/Figure 3I.xlsx
- Figure 3/Figure3J/
- Figure 3/Figure3J/Figure 3J.xlsx
