# Supplementary material for: Acetylation of TIR domains in the TLR4-Mal-MyD88 complex regulates immune responses in sepsis
Source: EMBO J. 2024 Sep 18;43(21):9. doi: 10.1038/s44318-024-00237-8 (PMC11535217; doi:10.1038/s44318-024-00237-8)
Supplement: Supplementary file 4 — Source data Fig. 3 [file 44318_2024_237_MOESM4_ESM.zip › Figure 3/Figure3I/Figure 3I.xlsx]

## Sheet: Sheet1
IL-6			no LPS			LPS
	WT		1.38511	0.907519	0.952638	1698.45	1458.23	1332.57
	K730R		3.24901	3.27161	4.69134	1045.52	1089.91	1176.27
	K810R		2.09943	2.2974	0.852635	995.999	754.826	617.374
TNF-a
	WT		0.726986	0.752623	0.784584	13.8326	15.2422	15.1369
	K730R		0.993092	0.959264	0.926588	6.63456	5.65685	5.31474
	K810R		0.757858	0.716978	0.712025	6.49802	8.22491	7.1602
IL-1beita
	WT		1	0.977379	1.07249	1230.68	1213.08	1314.35
	K730R		1.26191	1.21496	1.28575	1379.78	1390.46	1409.42
	K810R		1.04504	1.18499	1.03592	881.391	903.815	886.359
IL-15
	WT		1	0.952133	0.972054	4.20595	3.44773	4.35245
	K730R		0.891296	0.78703	0.828446	6.04523	6.20594	6.20894
	K810R		0.797533	0.690716	0.709564	1.47172	1.68397	1.65478
HIF-1a
	WT		1	1.04863	1.04895	8.47372	9.93161	11.6195
	K730R		1.41561	1.37843	1.40265	11.0248	10.4345	10.8111
	K810R		1.29625	1.30598	1.29595	4.85063	6.22463	6.37637
IFN-r
	WT		1	0.952235	1.23419	441.11	403.222	420.609
	K730R		2.14877	2.24512	1.89326	253.168	267.669	253.407
	K810R		7.25511	6.31234	7.17499	148.351	158.769	153.584
TNF
	WT		1	1.0516	1.09676	19.9831	22.6729	21.614
	K730R		1.53288	1.50292	1.39238	26.2837	25.2446	19.4443
	K810R		0.776124	0.780681	0.790356	16.8073	15.989	15.3969
IL-12b
	WT		1	0.789686	0.891382	606.931	614.988	566.306
	K730R		2.20586	2.24239	2.16993	677.088	752.478	744.204
	K810R		0.831464	0.960729	0.75196	128.342	96.7481	124.091
stat4
	WT		1	0.902649	0.751069	3.43187	3.50094	3.45171
	K730R		0.679975	0.809349	0.794833	3.33103	3.37338	3.63452
	K810R		1.17845	1.13372	1.16557	1.4869	1.58183	1.60699
iNOS
	WT		1	1.25552	1.23966	1353.56	1286.57	1320.07
	K730R		1.81032	1.83209	1.6115	1413.07	1458.94	1446.85
	K810R		1.14499	0.939271	1.09155	146.868	152.043	115.892
