# Supplementary material for: Acetylation of TIR domains in the TLR4-Mal-MyD88 complex regulates immune responses in sepsis
Source: EMBO J. 2024 Sep 18;43(21):9. doi: 10.1038/s44318-024-00237-8 (PMC11535217; doi:10.1038/s44318-024-00237-8)
Supplement: Supplementary file 4 — Source data Fig. 3 [file 44318_2024_237_MOESM4_ESM.zip › Figure 3/Figure3J/Figure 3J.xlsx]

## Sheet: Sheet1
IL6			no LPS			LPS
	WT		0.18395	0.20568	0.194815	3.87769	3.72948	3.80358
	K730R		0.15878	0.16418	0.16148	2.53239	2.55188	2.54214
	K810R		0.11976	0.11144	0.1156	1.75216	1.79677	1.77446
TNF-a
	WT		0.0087	0.0087	0.0087	5.55703	5.22453	5.39078
	K730R		0.0087	0.0087	0.0087	3.65163	3.7089	3.68026
	K810R		0.0087	0.0087	0.0087	2.02457	2.00904	2.01681
IFN-r	WT		0.000797	0.00662	0.000797	1.7087	1.84068	1.68929
	K730R		0.002738	0.000797	0.000797	0.864453	0.909092	0.848927
	K810R		0.004679	0.010501	0.002738	0.515109	0.423892	0.482116
IL-1beita
	WT		0.068738	0.061938	0.083253	1.29507	1.38969	1.32158
	K730R		0.057259	0.062978	0.083253	0.771041	0.801193	0.771041
	K810R		0.072856	0.109246	0.100929	0.525142	0.523583	0.489271
