# Supplementary material for: Acetylation of TIR domains in the TLR4-Mal-MyD88 complex regulates immune responses in sepsis
Source: EMBO J. 2024 Sep 18;43(21):9. doi: 10.1038/s44318-024-00237-8 (PMC11535217; doi:10.1038/s44318-024-00237-8)
Supplement: Supplementary file 5 — Source data Fig. 4 [file 44318_2024_237_MOESM5_ESM.zip]

Archive with 33 entries (27 files):
- Figure 4/Figure 4A/
- Figure 4/Figure 4A/Figure 4A.xlsx
- Figure 4/Figure 4B/
- Figure 4/Figure 4B/K730R+LPS LUNG_10.0x.tif
- Figure 4/Figure 4B/K730R+LPS LUNG_2.0x.tif
- Figure 4/Figure 4B/K730R+LPS SPLEEN_10.0x.tif
- Figure 4/Figure 4B/K730R+LPS SPLEEN_2.0x.tif
- Figure 4/Figure 4B/K810R+LPS LUNG_10.0x.tif
- Figure 4/Figure 4B/K810R+LPS LUNG_2.0x.tif
- Figure 4/Figure 4B/K810R+LPS SPLEEN_10.0x.tif
- Figure 4/Figure 4B/K810R+LPS SPLEEN_2.0x.tif
- Figure 4/Figure 4B/WT+LPS LUNG_10.0x.tif
- Figure 4/Figure 4B/WT+LPS LUNG_2.0x.tif
- Figure 4/Figure 4B/WT+LPS SPLEEN_10.0x.tif
- Figure 4/Figure 4B/WT+LPS SPLEEN_2.0x.tif
- Figure 4/Figure 4C/
- Figure 4/Figure 4C/K730R+LPS.fcs
- Figure 4/Figure 4C/K810R+LPS.fcs
- Figure 4/Figure 4C/WT+LPS.fcs
- Figure 4/Figure 4D/
- Figure 4/Figure 4D/K730R LPS-1.fcs
- Figure 4/Figure 4D/K730R LPS-2.fcs
- Figure 4/Figure 4D/K730R LPS-3.fcs
- Figure 4/Figure 4D/K810R LPS-1.fcs
- Figure 4/Figure 4D/K810R LPS-2.fcs
- Figure 4/Figure 4D/K810R LPS-3.fcs
- Figure 4/Figure 4D/WT LPS-1.fcs
- Figure 4/Figure 4D/WT LPS-2.fcs
- Figure 4/Figure 4D/WT LPS-3_.fcs
- Figure 4/Figure 4E/
- Figure 4/Figure 4E/Figure 4E.xlsx
- Figure 4/Figure 4F/
- Figure 4/Figure 4F/Figure 4F.xlsx
