# Supplementary material for: Acetylation of TIR domains in the TLR4-Mal-MyD88 complex regulates immune responses in sepsis
Source: EMBO J. 2024 Sep 18;43(21):9. doi: 10.1038/s44318-024-00237-8 (PMC11535217; doi:10.1038/s44318-024-00237-8)
Supplement: Supplementary file 5 — Source data Fig. 4 [file 44318_2024_237_MOESM5_ESM.zip › Figure 4/Figure 4A/Figure 4A.xlsx]

## Sheet: Sheet1
		WT	K730R	K810R
	6	1
	6	1
	9	1
	9	1
	9	1
	9	1
	9	1
	10	1
	10	1
	12	1
	6		1
	8		1
	9		1
	11		1
	11		1
	11		1
	13		1
	14		1
	20		1
	24		0
	8			1
	8			1
	9			1
	11			1
	12			1
	16			1
	18			1
	20			0
	22			0
	24			0
