# Supplementary material for: Acetylation of TIR domains in the TLR4-Mal-MyD88 complex regulates immune responses in sepsis
Source: EMBO J. 2024 Sep 18;43(21):9. doi: 10.1038/s44318-024-00237-8 (PMC11535217; doi:10.1038/s44318-024-00237-8)
Supplement: Supplementary file 5 — Source data Fig. 4 [file 44318_2024_237_MOESM5_ESM.zip › Figure 4/Figure 4E/Figure 4E.xlsx]

## Sheet: Sheet1
IL-6			no LPS			LPS
	WT		1	1.1662	1.0298	252.328	246.342	257.551
	K730R		0.728427	0.747404	0.744905	101.596	111.543	97.1547
	K810R		0.676192	0.639235	0.700115	56.154	55.7313	58.9059
TNF-a
	WT		0.999999	1.19548	1.14587	49.0689	48.3704	49.9652
	K730R		0.657219	0.727974	0.670879	25.5122	26.4303	21.9931
	K810R		1.25978	1.27962	1.17305	2.66811	2.70232	2.4205
