# Supplementary material for: Acetylation of TIR domains in the TLR4-Mal-MyD88 complex regulates immune responses in sepsis
Source: EMBO J. 2024 Sep 18;43(21):9. doi: 10.1038/s44318-024-00237-8 (PMC11535217; doi:10.1038/s44318-024-00237-8)
Supplement: Supplementary file 5 — Source data Fig. 4 [file 44318_2024_237_MOESM5_ESM.zip › Figure 4/Figure 4F/Figure 4F.xlsx]

## Sheet: Sheet1
IL-6			no LPS			LPS
	WT		15.2581	15.6544	16.8589	101.429	100.883	103.664
	K730R		11.5098	10.4947	12.3365	80.3351	82.1413	81.5947
	K810R		19.1625	15.7866	17.5227	45.3511	47.665	48.3678
TNF-a
	WT		34.2259	35.093	33.5137	456.858	491.8	464.754
	K730R		21.4715	28.1157	35.4878	265.763	286.688	235.559
	K810R		1.42825	0.940698	1.25889	142.38	124.219	150.672
