# Supplementary material for: Acetylation of TIR domains in the TLR4-Mal-MyD88 complex regulates immune responses in sepsis
Source: EMBO J. 2024 Sep 18;43(21):9. doi: 10.1038/s44318-024-00237-8 (PMC11535217; doi:10.1038/s44318-024-00237-8)
Supplement: Supplementary file 6 — Source data Fig. 6A-C [file 44318_2024_237_MOESM6_ESM.zip]

Archive with 145 entries (134 files):
- Figure 6A-C/Figure 6A/
- Figure 6A-C/Figure 6A/N.fcs
- Figure 6A-C/Figure 6A/S.fcs
- Figure 6A-C/Figure 6B/
- Figure 6A-C/Figure 6B/left/
- Figure 6A-C/Figure 6B/left/N1.fcs
- Figure 6A-C/Figure 6B/left/N10.fcs
- Figure 6A-C/Figure 6B/left/N11.fcs
- Figure 6A-C/Figure 6B/left/N12.fcs
- Figure 6A-C/Figure 6B/left/N13.fcs
- Figure 6A-C/Figure 6B/left/N14.fcs
- Figure 6A-C/Figure 6B/left/N15.fcs
- Figure 6A-C/Figure 6B/left/N16.fcs
- Figure 6A-C/Figure 6B/left/N17.fcs
- Figure 6A-C/Figure 6B/left/N18.fcs
- Figure 6A-C/Figure 6B/left/N19.fcs
- Figure 6A-C/Figure 6B/left/N2.fcs
- Figure 6A-C/Figure 6B/left/N3.fcs
- Figure 6A-C/Figure 6B/left/N4.fcs
- Figure 6A-C/Figure 6B/left/N5.fcs
- Figure 6A-C/Figure 6B/left/N6.fcs
- Figure 6A-C/Figure 6B/left/N7.fcs
- Figure 6A-C/Figure 6B/left/N8.fcs
- Figure 6A-C/Figure 6B/left/N9.fcs
- Figure 6A-C/Figure 6B/left/S1.fcs
- Figure 6A-C/Figure 6B/left/S10.fcs
- Figure 6A-C/Figure 6B/left/S11.fcs
- Figure 6A-C/Figure 6B/left/S12.fcs
- Figure 6A-C/Figure 6B/left/S13.fcs
- Figure 6A-C/Figure 6B/left/S14.fcs
- Figure 6A-C/Figure 6B/left/S15.fcs
- Figure 6A-C/Figure 6B/left/S16.fcs
- Figure 6A-C/Figure 6B/left/S17.fcs
- Figure 6A-C/Figure 6B/left/S18.fcs
- Figure 6A-C/Figure 6B/left/S19.fcs
- Figure 6A-C/Figure 6B/left/S2.fcs
- Figure 6A-C/Figure 6B/left/S3.fcs
- Figure 6A-C/Figure 6B/left/S4.fcs
- Figure 6A-C/Figure 6B/left/S5.fcs
- Figure 6A-C/Figure 6B/left/S6.fcs
- Figure 6A-C/Figure 6B/left/S7.fcs
- Figure 6A-C/Figure 6B/left/S8.fcs
- Figure 6A-C/Figure 6B/left/S9.fcs
- Figure 6A-C/Figure 6B/right/
- Figure 6A-C/Figure 6B/right/acK813/
- Figure 6A-C/Figure 6B/right/acK813/N1.fcs
- Figure 6A-C/Figure 6B/right/acK813/N2.fcs
- Figure 6A-C/Figure 6B/right/acK813/N3.fcs
- Figure 6A-C/Figure 6B/right/acK813/N4.fcs
- Figure 6A-C/Figure 6B/right/acK813/N5.fcs
- Figure 6A-C/Figure 6B/right/acK813/N6.fcs
- Figure 6A-C/Figure 6B/right/acK813/N7.fcs
- Figure 6A-C/Figure 6B/right/acK813/N8.fcs
- Figure 6A-C/Figure 6B/right/acK813/N9.fcs
- Figure 6A-C/Figure 6B/right/acK813/S1.fcs
- Figure 6A-C/Figure 6B/right/acK813/S2.fcs
- Figure 6A-C/Figure 6B/right/acK813/S3.fcs
- Figure 6A-C/Figure 6B/right/acK813/S4.fcs
- Figure 6A-C/Figure 6B/right/acK813/S5.fcs
- Figure 6A-C/Figure 6B/right/acK813/S6.fcs
- Figure 6A-C/Figure 6B/right/acK813/S7.fcs
- Figure 6A-C/Figure 6B/right/acK813/S8.fcs
- Figure 6A-C/Figure 6B/right/acK813/S9.fcs
- Figure 6A-C/Figure 6B/right/TLR4/
- Figure 6A-C/Figure 6B/right/TLR4/N1.fcs
- Figure 6A-C/Figure 6B/right/TLR4/N2.fcs
- Figure 6A-C/Figure 6B/right/TLR4/N3.fcs
- Figure 6A-C/Figure 6B/right/TLR4/N4.fcs
- Figure 6A-C/Figure 6B/right/TLR4/N5.fcs
- Figure 6A-C/Figure 6B/right/TLR4/N6.fcs
- Figure 6A-C/Figure 6B/right/TLR4/N7.fcs
- Figure 6A-C/Figure 6B/right/TLR4/N8.fcs
- Figure 6A-C/Figure 6B/right/TLR4/N9.fcs
- Figure 6A-C/Figure 6B/right/TLR4/S1.fcs
- Figure 6A-C/Figure 6B/right/TLR4/S2.fcs
- Figure 6A-C/Figure 6B/right/TLR4/S3.fcs
- Figure 6A-C/Figure 6B/right/TLR4/S4.fcs
- Figure 6A-C/Figure 6B/right/TLR4/S5.fcs
- Figure 6A-C/Figure 6B/right/TLR4/S6.fcs
- Figure 6A-C/Figure 6B/right/TLR4/S7.fcs
- Figure 6A-C/Figure 6B/right/TLR4/S8.fcs
- Figure 6A-C/Figure 6B/right/TLR4/S9.fcs
- Figure 6A-C/Figure 6C/
- Figure 6A-C/Figure 6C/left/
- Figure 6A-C/Figure 6C/left/N1.fcs
- Figure 6A-C/Figure 6C/left/N10.fcs
- Figure 6A-C/Figure 6C/left/N11.fcs
- Figure 6A-C/Figure 6C/left/N2.fcs
- Figure 6A-C/Figure 6C/left/N3.fcs
- Figure 6A-C/Figure 6C/left/N4.fcs
- Figure 6A-C/Figure 6C/left/N5.fcs
- Figure 6A-C/Figure 6C/left/N6.fcs
- Figure 6A-C/Figure 6C/left/N7.fcs
- Figure 6A-C/Figure 6C/left/N8.fcs
- Figure 6A-C/Figure 6C/left/N9.fcs
- Figure 6A-C/Figure 6C/left/S1.fcs
- Figure 6A-C/Figure 6C/left/S10.fcs
- Figure 6A-C/Figure 6C/left/S11.fcs
- Figure 6A-C/Figure 6C/left/S2.fcs
- Figure 6A-C/Figure 6C/left/S3.fcs
- Figure 6A-C/Figure 6C/left/S4.fcs
- Figure 6A-C/Figure 6C/left/S5.fcs
- Figure 6A-C/Figure 6C/left/S6.fcs
- Figure 6A-C/Figure 6C/left/S7.fcs
- Figure 6A-C/Figure 6C/left/S8.fcs
- Figure 6A-C/Figure 6C/left/S9.fcs
- Figure 6A-C/Figure 6C/right/
- Figure 6A-C/Figure 6C/right/ack813/
- Figure 6A-C/Figure 6C/right/ack813/N10.fcs
- Figure 6A-C/Figure 6C/right/ack813/N11.fcs
- Figure 6A-C/Figure 6C/right/ack813/N3.fcs
- Figure 6A-C/Figure 6C/right/ack813/N4.fcs
- Figure 6A-C/Figure 6C/right/ack813/N5.fcs
- Figure 6A-C/Figure 6C/right/ack813/N6.fcs
- Figure 6A-C/Figure 6C/right/ack813/N7.fcs
- Figure 6A-C/Figure 6C/right/ack813/N8.fcs
- Figure 6A-C/Figure 6C/right/ack813/N9.fcs
- Figure 6A-C/Figure 6C/right/ack813/S10.fcs
- Figure 6A-C/Figure 6C/right/ack813/S11.fcs
- Figure 6A-C/Figure 6C/right/ack813/S3.fcs
- Figure 6A-C/Figure 6C/right/ack813/S4.fcs
- Figure 6A-C/Figure 6C/right/ack813/S5.fcs
- Figure 6A-C/Figure 6C/right/ack813/S6.fcs
- Figure 6A-C/Figure 6C/right/ack813/S7.fcs
- Figure 6A-C/Figure 6C/right/ack813/S8.fcs
- Figure 6A-C/Figure 6C/right/ack813/S9.fcs
- Figure 6A-C/Figure 6C/right/TLR4/
- Figure 6A-C/Figure 6C/right/TLR4/N10.fcs
- Figure 6A-C/Figure 6C/right/TLR4/N11.fcs
- Figure 6A-C/Figure 6C/right/TLR4/N3.fcs
- Figure 6A-C/Figure 6C/right/TLR4/N4.fcs
- Figure 6A-C/Figure 6C/right/TLR4/N5fcs
- Figure 6A-C/Figure 6C/right/TLR4/N6.fcs
- Figure 6A-C/Figure 6C/right/TLR4/N7.fcs
- Figure 6A-C/Figure 6C/right/TLR4/N8.fcs
- Figure 6A-C/Figure 6C/right/TLR4/N9.fcs
- Figure 6A-C/Figure 6C/right/TLR4/S10.fcs
- Figure 6A-C/Figure 6C/right/TLR4/S11.fcs
- Figure 6A-C/Figure 6C/right/TLR4/S3.fcs
- Figure 6A-C/Figure 6C/right/TLR4/S4.fcs
- Figure 6A-C/Figure 6C/right/TLR4/S5.fcs
- Figure 6A-C/Figure 6C/right/TLR4/S6.fcs
- Figure 6A-C/Figure 6C/right/TLR4/S7.fcs
- Figure 6A-C/Figure 6C/right/TLR4/S8.fcs
- Figure 6A-C/Figure 6C/right/TLR4/S9.fcs
