# Supplementary material for: Acetylation of TIR domains in the TLR4-Mal-MyD88 complex regulates immune responses in sepsis
Source: EMBO J. 2024 Sep 18;43(21):9. doi: 10.1038/s44318-024-00237-8 (PMC11535217; doi:10.1038/s44318-024-00237-8)
Supplement: Supplementary file 7 — Source data Fig. 6D-H [file 44318_2024_237_MOESM7_ESM.zip]

Archive with 144 entries (130 files):
- Figure 6D-H/Figure 6D/
- Figure 6D-H/Figure 6D/left/
- Figure 6D-H/Figure 6D/left/N1.fcs
- Figure 6D-H/Figure 6D/left/N10.fcs
- Figure 6D-H/Figure 6D/left/N11.fcs
- Figure 6D-H/Figure 6D/left/N12.fcs
- Figure 6D-H/Figure 6D/left/N2.fcs
- Figure 6D-H/Figure 6D/left/N4.fcs
- Figure 6D-H/Figure 6D/left/N5.fcs
- Figure 6D-H/Figure 6D/left/N6.fcs
- Figure 6D-H/Figure 6D/left/N7.fcs
- Figure 6D-H/Figure 6D/left/N8.fcs
- Figure 6D-H/Figure 6D/left/N9.fcs
- Figure 6D-H/Figure 6D/left/S1.fcs
- Figure 6D-H/Figure 6D/left/S10.fcs
- Figure 6D-H/Figure 6D/left/S11.fcs
- Figure 6D-H/Figure 6D/left/S12.fcs
- Figure 6D-H/Figure 6D/left/S2.fcs
- Figure 6D-H/Figure 6D/left/S3.fcs
- Figure 6D-H/Figure 6D/left/S4.fcs
- Figure 6D-H/Figure 6D/left/S5.fcs
- Figure 6D-H/Figure 6D/left/S6.fcs
- Figure 6D-H/Figure 6D/left/S8.fcs
- Figure 6D-H/Figure 6D/left/S9.fcs
- Figure 6D-H/Figure 6D/right/
- Figure 6D-H/Figure 6D/right/acK813/
- Figure 6D-H/Figure 6D/right/acK813/N1.fcs
- Figure 6D-H/Figure 6D/right/acK813/N2.fcs
- Figure 6D-H/Figure 6D/right/acK813/N3.fcs
- Figure 6D-H/Figure 6D/right/acK813/N4.fcs
- Figure 6D-H/Figure 6D/right/acK813/N5.fcs
- Figure 6D-H/Figure 6D/right/acK813/N6.fcs
- Figure 6D-H/Figure 6D/right/acK813/N7.fcs
- Figure 6D-H/Figure 6D/right/acK813/N8.fcs
- Figure 6D-H/Figure 6D/right/acK813/N9.fcs
- Figure 6D-H/Figure 6D/right/acK813/S1.fcs
- Figure 6D-H/Figure 6D/right/acK813/S2.fcs
- Figure 6D-H/Figure 6D/right/acK813/S3.fcs
- Figure 6D-H/Figure 6D/right/acK813/S4.fcs
- Figure 6D-H/Figure 6D/right/acK813/S5.fcs
- Figure 6D-H/Figure 6D/right/acK813/S6.fcs
- Figure 6D-H/Figure 6D/right/acK813/S7.fcs
- Figure 6D-H/Figure 6D/right/acK813/S8.fcs
- Figure 6D-H/Figure 6D/right/acK813/S9.fcs
- Figure 6D-H/Figure 6D/right/TLR4/
- Figure 6D-H/Figure 6D/right/TLR4/N1.fcs
- Figure 6D-H/Figure 6D/right/TLR4/N2.fcs
- Figure 6D-H/Figure 6D/right/TLR4/N3.fcs
- Figure 6D-H/Figure 6D/right/TLR4/N4.fcs
- Figure 6D-H/Figure 6D/right/TLR4/N5fcs
- Figure 6D-H/Figure 6D/right/TLR4/N6.fcs
- Figure 6D-H/Figure 6D/right/TLR4/N7.fcs
- Figure 6D-H/Figure 6D/right/TLR4/N8.fcs
- Figure 6D-H/Figure 6D/right/TLR4/N9.fcs
- Figure 6D-H/Figure 6D/right/TLR4/S1.fcs
- Figure 6D-H/Figure 6D/right/TLR4/S2.fcs
- Figure 6D-H/Figure 6D/right/TLR4/S3.fcs
- Figure 6D-H/Figure 6D/right/TLR4/S4.fcs
- Figure 6D-H/Figure 6D/right/TLR4/S5.fcs
- Figure 6D-H/Figure 6D/right/TLR4/S6.fcs
- Figure 6D-H/Figure 6D/right/TLR4/S7.fcs
- Figure 6D-H/Figure 6D/right/TLR4/S8.fcs
- Figure 6D-H/Figure 6D/right/TLR4/S9.fcs
- Figure 6D-H/Figure 6E/
- Figure 6D-H/Figure 6E/left/
- Figure 6D-H/Figure 6E/left/N1.fcs
- Figure 6D-H/Figure 6E/left/N10.fcs
- Figure 6D-H/Figure 6E/left/N11.fcs
- Figure 6D-H/Figure 6E/left/N2.fcs
- Figure 6D-H/Figure 6E/left/N3.fcs
- Figure 6D-H/Figure 6E/left/N4.fcs
- Figure 6D-H/Figure 6E/left/N5.fcs
- Figure 6D-H/Figure 6E/left/N6.fcs
- Figure 6D-H/Figure 6E/left/N7.fcs
- Figure 6D-H/Figure 6E/left/N8.fcs
- Figure 6D-H/Figure 6E/left/N9.fcs
- Figure 6D-H/Figure 6E/left/S1.fcs
- Figure 6D-H/Figure 6E/left/S10.fcs
- Figure 6D-H/Figure 6E/left/S11.fcs
- Figure 6D-H/Figure 6E/left/S2.fcs
- Figure 6D-H/Figure 6E/left/S3.fcs
- Figure 6D-H/Figure 6E/left/S4.fcs
- Figure 6D-H/Figure 6E/left/S5.fcs
- Figure 6D-H/Figure 6E/left/S6.fcs
- Figure 6D-H/Figure 6E/left/S7.fcs
- Figure 6D-H/Figure 6E/left/S8.fcs
- Figure 6D-H/Figure 6E/left/S9.fcs
- Figure 6D-H/Figure 6E/right/
- Figure 6D-H/Figure 6E/right/acK813/
- Figure 6D-H/Figure 6E/right/acK813/N1.fcs
- Figure 6D-H/Figure 6E/right/acK813/N2.fcs
- Figure 6D-H/Figure 6E/right/acK813/N3.fcs
- Figure 6D-H/Figure 6E/right/acK813/N4.fcs
- Figure 6D-H/Figure 6E/right/acK813/N5.fcs
- Figure 6D-H/Figure 6E/right/acK813/N6.fcs
- Figure 6D-H/Figure 6E/right/acK813/N7.fcs
- Figure 6D-H/Figure 6E/right/acK813/N8.fcs
- Figure 6D-H/Figure 6E/right/acK813/N9.fcs
- Figure 6D-H/Figure 6E/right/acK813/S1.fcs
- Figure 6D-H/Figure 6E/right/acK813/S2.fcs
- Figure 6D-H/Figure 6E/right/acK813/S3.fcs
- Figure 6D-H/Figure 6E/right/acK813/S4.fcs
- Figure 6D-H/Figure 6E/right/acK813/S5.fcs
- Figure 6D-H/Figure 6E/right/acK813/S6.fcs
- Figure 6D-H/Figure 6E/right/acK813/S7.fcs
- Figure 6D-H/Figure 6E/right/acK813/S8.fcs
- Figure 6D-H/Figure 6E/right/acK813/S9.fcs
- Figure 6D-H/Figure 6E/right/TLR4/
- Figure 6D-H/Figure 6E/right/TLR4/N1.fcs
- Figure 6D-H/Figure 6E/right/TLR4/N10.fcs
- Figure 6D-H/Figure 6E/right/TLR4/N11.fcs
- Figure 6D-H/Figure 6E/right/TLR4/N3.fcs
- Figure 6D-H/Figure 6E/right/TLR4/N5fcs
- Figure 6D-H/Figure 6E/right/TLR4/N6.fcs
- Figure 6D-H/Figure 6E/right/TLR4/N7.fcs
- Figure 6D-H/Figure 6E/right/TLR4/N8.fcs
- Figure 6D-H/Figure 6E/right/TLR4/N9.fcs
- Figure 6D-H/Figure 6E/right/TLR4/S1.fcs
- Figure 6D-H/Figure 6E/right/TLR4/S10.fcs
- Figure 6D-H/Figure 6E/right/TLR4/S11.fcs
- Figure 6D-H/Figure 6E/right/TLR4/S3.fcs
- Figure 6D-H/Figure 6E/right/TLR4/S4.fcs
- Figure 6D-H/Figure 6E/right/TLR4/S5.fcs
- Figure 6D-H/Figure 6E/right/TLR4/S6.fcs
- Figure 6D-H/Figure 6E/right/TLR4/S7.fcs
- Figure 6D-H/Figure 6E/right/TLR4/S8.fcs
- Figure 6D-H/Figure 6F/
- Figure 6D-H/Figure 6F/nnn4-13.tif
- Figure 6D-H/Figure 6F/nnn4-13_ch00.tif
- Figure 6D-H/Figure 6F/nnn4-13_ch01.tif
- Figure 6D-H/Figure 6F/nnn4-13-1.tif
- Figure 6D-H/Figure 6F/S5-3.tif
- Figure 6D-H/Figure 6F/S5-3_ch00.tif
- Figure 6D-H/Figure 6F/S5-3_ch01.tif
- Figure 6D-H/Figure 6F/S555-3.tif
- Figure 6D-H/Figure 6G/
- Figure 6D-H/Figure 6G/[╘¡╩╝]/
- Figure 6D-H/Figure 6G/[╘¡╩╝]/HDAC3-2.tif
- Figure 6D-H/Figure 6G/GAPDH.tif
- Figure 6D-H/Figure 6G/HDAC1-1.tif
- Figure 6D-H/Figure 6G/HDAC2-1.tif
- Figure 6D-H/Figure 6G/HDAC3-1.tif
- Figure 6D-H/Figure 6H/
- Figure 6D-H/Figure 6H/Figure 6H-.xlsx
