# Supplementary material for: Acetylation of TIR domains in the TLR4-Mal-MyD88 complex regulates immune responses in sepsis
Source: EMBO J. 2024 Sep 18;43(21):9. doi: 10.1038/s44318-024-00237-8 (PMC11535217; doi:10.1038/s44318-024-00237-8)
Supplement: Supplementary file 7 — Source data Fig. 6D-H [file 44318_2024_237_MOESM7_ESM.zip › Figure 6D-H/Figure 6H/Figure 6H-.xlsx]

## Sheet: Sheet1
				Normal						Sepsis
		HDAC1		0.908087	1.0012	0.960486	1.0152	1.04448	1.07055	0.41211	0.317711	0.782625	0.30083	0.343649	0.309847
		HDAC2		1.16173	0.795473	1.17587	1.01523	0.91735	0.93434	0.822488	0.824417	0.968863	0.877481	0.88668	0.814051
		HDAC3		1.01182	0.980439	1.18732	0.99764	0.885285	0.937496	0.599366	0.524473	0.690025	0.556204	0.521908	0.540104
