# Supplementary material for: Acetylation of TIR domains in the TLR4-Mal-MyD88 complex regulates immune responses in sepsis
Source: EMBO J. 2024 Sep 18;43(21):9. doi: 10.1038/s44318-024-00237-8 (PMC11535217; doi:10.1038/s44318-024-00237-8)
Supplement: Supplementary file 8 — Source data Fig. 7 [file 44318_2024_237_MOESM8_ESM.zip]

Archive with 74 entries (64 files):
- Figure 7/Figure 7A/
- Figure 7/Figure 7A/Ctrl+LPS.fcs
- Figure 7/Figure 7A/Ctrl-LPS.fcs
- Figure 7/Figure 7A/SGC-CBP30+LPS.fcs
- Figure 7/Figure 7A/SGC-CBP30-LPS.fcs
- Figure 7/Figure 7A/TSA+LPS.fcs
- Figure 7/Figure 7A/TSA-LPS.fcs
- Figure 7/Figure 7B/
- Figure 7/Figure 7B/Ctrl +LPS-1.fcs
- Figure 7/Figure 7B/Ctrl +LPS-2.fcs
- Figure 7/Figure 7B/Ctrl +LPS-3.fcs
- Figure 7/Figure 7B/Ctrl -LPS-1.fcs
- Figure 7/Figure 7B/Ctrl -LPS-2.fcs
- Figure 7/Figure 7B/Ctrl -LPS-3.fcs
- Figure 7/Figure 7B/SGC-CBP30 +LPS-1.fcs
- Figure 7/Figure 7B/SGC-CBP30 +LPS-2.fcs
- Figure 7/Figure 7B/SGC-CBP30 +LPS-3.fcs
- Figure 7/Figure 7B/SGC-CBP30 -LPS-1.fcs
- Figure 7/Figure 7B/SGC-CBP30 -LPS-2.fcs
- Figure 7/Figure 7B/SGC-CBP30 -LPS-3.fcs
- Figure 7/Figure 7B/TSA +LPS-1.fcs
- Figure 7/Figure 7B/TSA +LPS-2.fcs
- Figure 7/Figure 7B/TSA +LPS-3.fcs
- Figure 7/Figure 7B/TSA -LPS-1.fcs
- Figure 7/Figure 7B/TSA -LPS-2.fcs
- Figure 7/Figure 7B/TSA -LPS-3.fcs
- Figure 7/Figure 7C/
- Figure 7/Figure 7C/Figure 7C.xlsx
- Figure 7/Figure 7D/
- Figure 7/Figure 7D/acK-TLR4 PAN.tif
- Figure 7/Figure 7D/CBP.tif
- Figure 7/Figure 7D/gapdh.tif
- Figure 7/Figure 7D/TLR4.tif
- Figure 7/Figure 7E/
- Figure 7/Figure 7E/╨┬╜¿ Microsoft Excel ╣ñ╫≈▒φ.xlsx
- Figure 7/Figure 7F/
- Figure 7/Figure 7F/LPS_10.0x lung.tif
- Figure 7/Figure 7F/LPS_10.0x spleen.tif
- Figure 7/Figure 7F/LPS_2.0x lung.tif
- Figure 7/Figure 7F/LPS_2.0x spleen.tif
- Figure 7/Figure 7F/LPS+RG2833_10.0x lung.tif
- Figure 7/Figure 7F/LPS+RG2833_10.0x spleen.tif
- Figure 7/Figure 7F/LPS+RG2833_2.0x lung.tif
- Figure 7/Figure 7F/LPS+RG2833_2.0x spleen.tif
- Figure 7/Figure 7F/LPS+SGC-CBP30_10.0x lung.jpg
- Figure 7/Figure 7F/LPS+SGC-CBP30_10.0x spleen.tif
- Figure 7/Figure 7F/LPS+SGC-CBP30_2.0x lung.tif
- Figure 7/Figure 7F/LPS+SGC-CBP30_2.0x spleen.tif
- Figure 7/Figure 7F/LPS+TSA_10.0x lung.tif
- Figure 7/Figure 7F/LPS+TSA_10.0x spleen.tif
- Figure 7/Figure 7F/LPS+TSA_2.0x lung.tif
- Figure 7/Figure 7F/LPS+TSA_2.0x spleen.tif
- Figure 7/Figure 7G/
- Figure 7/Figure 7G/LPS.fcs
- Figure 7/Figure 7G/LPS+RG2833.fcs
- Figure 7/Figure 7G/LPS+SGC-CBP30.fcs
- Figure 7/Figure 7G/LPS+TAS.fcs
- Figure 7/Figure 7H/
- Figure 7/Figure 7H/LPS+RG2833-1.fcs
- Figure 7/Figure 7H/LPS+RG2833-2.fcs
- Figure 7/Figure 7H/LPS+RG2833-3.fcs
- Figure 7/Figure 7H/LPS+SGC-CBP30-1.fcs
- Figure 7/Figure 7H/LPS+SGC-CBP30-2.fcs
- Figure 7/Figure 7H/LPS+SGC-CBP30-3.fcs
- Figure 7/Figure 7H/LPS+TSA-1.fcs
- Figure 7/Figure 7H/LPS+TSA-2.fcs
- Figure 7/Figure 7H/LPS+TSA-3.fcs
- Figure 7/Figure 7H/LPS-1.fcs
- Figure 7/Figure 7H/LPS-2.fcs
- Figure 7/Figure 7H/LPS-3.fcs
- Figure 7/Figure 7I/
- Figure 7/Figure 7I/Figure 7I.xlsx
- Figure 7/Figure 7J/
- Figure 7/Figure 7J/Figure 7J.xlsx
