# Supplementary material for: Acetylation of TIR domains in the TLR4-Mal-MyD88 complex regulates immune responses in sepsis
Source: EMBO J. 2024 Sep 18;43(21):9. doi: 10.1038/s44318-024-00237-8 (PMC11535217; doi:10.1038/s44318-024-00237-8)
Supplement: Supplementary file 8 — Source data Fig. 7 [file 44318_2024_237_MOESM8_ESM.zip › Figure 7/Figure 7C/Figure 7C.xlsx]

## Sheet: Sheet1
				no LPS			lps
		Ctrl		1.51814	1.09165	0.390213	79.4057	71.856	95.1034
		SGC-CBP30		1.52857	0.956987	1.16753	62.2978	54.2885	73.3577
		TSA		18.0667	19.4461	25.4694	275.817	476.326	423.976
