# Supplementary material for: Acetylation of TIR domains in the TLR4-Mal-MyD88 complex regulates immune responses in sepsis
Source: EMBO J. 2024 Sep 18;43(21):9. doi: 10.1038/s44318-024-00237-8 (PMC11535217; doi:10.1038/s44318-024-00237-8)
Supplement: Supplementary file 8 — Source data Fig. 7 [file 44318_2024_237_MOESM8_ESM.zip › Figure 7/Figure 7E/╨┬╜¿ Microsoft Excel ╣ñ╫≈▒φ.xlsx]

## Sheet: Sheet1
			LPS	LPS + SGC-CBP30	LPS + TSA	LPS + RG2833
		20	1
		22	1
		24	1
		24	1
		28	1
		32	1
		38	1
		48	0
		48	0
		48	0
		48	0
		20		1
		24		1
		28		1
		32		1
		46		1
		48		0
		48		0
		48		0
		48		0
		48		0
		48		0
		6			1
		20			1
		22			1
		24			1
		24			1
		28			1
		34			1
		36			1
		44			1
		48			0
		48			0
		20				1
		20				1
		20				1
		22				1
		24				1
		24				1
		30				1
		34				1
		36				1
		40				1
		48				1
