# Supplementary material for: Acetylation of TIR domains in the TLR4-Mal-MyD88 complex regulates immune responses in sepsis
Source: EMBO J. 2024 Sep 18;43(21):9. doi: 10.1038/s44318-024-00237-8 (PMC11535217; doi:10.1038/s44318-024-00237-8)
Supplement: Supplementary file 8 — Source data Fig. 7 [file 44318_2024_237_MOESM8_ESM.zip › Figure 7/Figure 7I/Figure 7I.xlsx]

## Sheet: Sheet1
	IL-6
		Ctrl		1.05268	0.861735	0.950532
		SGC-CBP30		0.594867	0.338184	1.04867
		TSA		4.22989	3.50856	2.94074
		RG2833		3.71641	4.59501	4.86955
	TNF-a
		Ctrl		1.29773	1.04371	0.981378
		SGC-CBP30		0.539253	0.627839	0.663972
		TSA		2.41992	2.55678	2.20221
		RG2833		3.25081	5.14448	4.07112
