# Supplementary material for: Acetylation of TIR domains in the TLR4-Mal-MyD88 complex regulates immune responses in sepsis
Source: EMBO J. 2024 Sep 18;43(21):9. doi: 10.1038/s44318-024-00237-8 (PMC11535217; doi:10.1038/s44318-024-00237-8)
Supplement: Supplementary file 8 — Source data Fig. 7 [file 44318_2024_237_MOESM8_ESM.zip › Figure 7/Figure 7J/Figure 7J.xlsx]

## Sheet: Sheet1
	IL-6
		Ctrl		91.988	92.6882	100.836
		SGC-CBP30		85.4319	85.6546	89.983
		TSA		105.069	109.779	107.869
		RG2833		129.225	126.838	116.049
	TNF-a
		Ctrl		739.843	738.83	686.143
		SGC-CBP30		658.179	673.377	681.077
		TSA		810.159	796.785	823.939
		RG2833		899.726	899.726	856.159
	IL-1beita
		Ctrl		73.2475	71.9983	76.5371
		SGC-CBP30		63.0457	65.5024	61.8589
		TSA		93.1516	90.6532	80.8053
		RG2833		98.1901	94.7131	97.7529
