# Supplementary material for: Acetylation of TIR domains in the TLR4-Mal-MyD88 complex regulates immune responses in sepsis
Source: EMBO J. 2024 Sep 18;43(21):9. doi: 10.1038/s44318-024-00237-8 (PMC11535217; doi:10.1038/s44318-024-00237-8)
Supplement: Supplementary file 9 — EV Figure Source Data [file 44318_2024_237_MOESM9_ESM.zip]

Archive with 64 entries (60 files):
- Figure EV3/Figure EV3C/
- Figure EV3/Figure EV3C/K730R lung.tif
- Figure EV3/Figure EV3C/K730R lung_0.50X_20240705033059.tif
- Figure EV3/Figure EV3C/K730R spleen.tif
- Figure EV3/Figure EV3C/K730R spleen_0.5X_20240705124647.tif
- Figure EV3/Figure EV3C/K810R lung.tif
- Figure EV3/Figure EV3C/K810R lung_0.50X_20240705011227.tif
- Figure EV3/Figure EV3C/K810R spleen.tif
- Figure EV3/Figure EV3C/K810R spleen_0.50X_20240705023415.tif
- Figure EV3/Figure EV3C/wt lung.tif
- Figure EV3/Figure EV3C/wt lung_0.50X_20240705011640.tif
- Figure EV3/Figure EV3C/wt spleen.tif
- Figure EV3/Figure EV3C/WT_0.5X_20240705124106.tif
- Figure EV3/Figure EV3F/
- Figure EV3/Figure EV3F/control lung(wt).tif
- Figure EV3/Figure EV3F/control lungú¿wtú⌐_0.50X_20240705011519.tif
- Figure EV3/Figure EV3F/control spleen(wt).tif
- Figure EV3/Figure EV3F/control spleenú¿wtú⌐_0.50X_20240705124315.tif
- Figure EV3/Figure EV3F/RG2833 lung(wt).tif
- Figure EV3/Figure EV3F/RG2833 lungú¿wtú⌐_0.50X_20240705125201.tif
- Figure EV3/Figure EV3F/RG2833 spleen(wt).tif
- Figure EV3/Figure EV3F/RG2833 spleenú¿wtú⌐_0.50X_20240705124901.tif
- Figure EV3/Figure EV3F/SGC-CBP spleenú¿wtú⌐_0.50X_20240705124422.tif
- Figure EV3/Figure EV3F/SGC-CBP30 lung(wt).tif
- Figure EV3/Figure EV3F/SGC-CBP30 lungú¿wtú⌐_0.5X_20240705125023.tif
- Figure EV3/Figure EV3F/SGC-CBP30 spleen(wt).tif
- Figure EV3/Figure EV3F/TSA lung(wt).tif
- Figure EV3/Figure EV3F/TSA lungú¿wtú⌐_0.50X_20240705011325.tif
- Figure EV3/Figure EV3F/TSA spleen(wt).tif
- Figure EV3/Figure EV3F/TSA spleenú¿wtú⌐_0.5X_20240705124524.tif
- Figure EV3/Figure EV3G/
- Figure EV3/Figure EV3G/control lungú¿810ú⌐.tif
- Figure EV3/Figure EV3G/control lungú¿810ú⌐_0.50X_20240705013618.tif
- Figure EV3/Figure EV3G/control spleenú¿810ú⌐.tif
- Figure EV3/Figure EV3G/control spleenú¿810ú⌐_0.50X_20240705012844.tif
- Figure EV3/Figure EV3G/RG2833 lung (810).tif
- Figure EV3/Figure EV3G/RG2833 lung(810)0.50X_20240705015906.tif
- Figure EV3/Figure EV3G/RG2833 spleenú¿810ú⌐.tif
- Figure EV3/Figure EV3G/RG2833 spleenú¿810ú⌐_0.50X_20240705032406.tif
- Figure EV3/Figure EV3G/SGC-CBP-30 lungú¿810ú⌐.tif
- Figure EV3/Figure EV3G/SGC-CBP30 lungú¿810ú⌐_0.50X_20240705025250.tif
- Figure EV3/Figure EV3G/SGC-CBP30 spleenú¿810ú⌐.tif
- Figure EV3/Figure EV3G/SGC-CBP30 spleenú¿810ú⌐_0.50X_20240705030223.tif
- Figure EV3/Figure EV3G/TSA lungú¿810ú⌐.tif
- Figure EV3/Figure EV3G/TSA lungú¿810ú⌐_0.50X_20240705020043.tif
- Figure EV3/Figure EV3G/TSA spleenú¿810ú⌐.tif
- Figure EV3/Figure EV3G/TSA spleenú¿810ú⌐_0.50X_20240705013127.tif
- Figure EV3/Figure EV3I/
- Figure EV3/Figure EV3I/LPS lungú¿810 lpsú⌐.tif
- Figure EV3/Figure EV3I/LPS lungú¿810 lpsú⌐_0.50X_20240705022015.tif
- Figure EV3/Figure EV3I/LPS spleenú¿810 lpsú⌐.tif
- Figure EV3/Figure EV3I/LPS spleenú¿810 lpsú⌐_0.50X_20240705021356.tif
- Figure EV3/Figure EV3I/RG2833 lungú¿810 lpsú⌐.tif
- Figure EV3/Figure EV3I/RG2833 lung(810 lps)_0.50X_20240705021842.tif
- Figure EV3/Figure EV3I/RG2833 spleenú¿810 lpsú⌐.tif
- Figure EV3/Figure EV3I/RG2833 spleen(810lps)_0.50X_20240705020744.tif
- Figure EV3/Figure EV3I/SGC-CBP30 lungú¿810 lpsú⌐.tif
- Figure EV3/Figure EV3I/SGC-CBP30 lungú¿810lpsú⌐_0.50X_20240705021650.tif
- Figure EV3/Figure EV3I/SGC-CBP30 spleenú¿810 lpsú⌐.tif
- Figure EV3/Figure EV3I/SGC-CBP30 spleenú¿810lpsú⌐_0.50X_20240705021236.tif
- Figure EV3/Figure EV3I/TSA lungú¿810 lpsú⌐.tif
- Figure EV3/Figure EV3I/TSA lungú¿810 lpsú⌐_0.50X_20240705021514.tif
- Figure EV3/Figure EV3I/TSA spleenú¿810 lpsú⌐.tif
- Figure EV3/Figure EV3I/TSA spleenú¿810lpsú⌐_0.50X_20240705021108.tif
